# Supplementary material for: Alvascience: A New Software Suite for the QSAR Workflow Applied to the Blood–Brain Barrier Permeability
Source: Int J Mol Sci. 2022 Oct 25;23(21):12882. doi: 10.3390/ijms232112882 (PMC9655980; doi:10.3390/ijms232112882)
Supplement: Supplementary file 1 [file ijms-23-12882-s001.zip]

Archive with 1 entries (1 files):
- ijms-1969081-supplementary.txt
