# Supplementary material for: Alvascience: A New Software Suite for the QSAR Workflow Applied to the Blood–Brain Barrier Permeability
Source: Int J Mol Sci. 2022 Oct 25;23(21):12882. doi: 10.3390/ijms232112882 (PMC9655980; doi:10.3390/ijms232112882)
Supplement: Supplementary file 1 [file ijms-23-12882-s001.zip › ijms-1969081-supplementary.txt]

SMILES	NAME	PubChemCID	logBB	BBB+/BBB-	Training/Test
O=C(O)c1cc(N=Nc2ccc(S(=O)(=O)Nc3ccccn3)cc2)ccc1O	sulphasalazine	5339	-2.69	BBB-	Training
COC1(NC(=O)C(C(=O)O)c2ccc(O)cc2)C(=O)N2C(C(=O)O)=C(CSc3nnnn3C)COC21	moxalactam	3889	-2.52	BBB-	Training
Oc1c(I)cc(Cl)c2cccnc12	clioquinol	2788	-2.4	BBB-	Training
CCNC(=NCCSCc1ncccc1Br)NC#N	bbcpd11 (cimetidine analog) (y-g13)	14022517	-2.15	BBB-	Training
CN1CC[C@]23c4c5ccc(OC6O[C@H](C(=O)O)[C@@H](O)[C@H](O)[C@H]6O)c4O[C@H]2[C@@H](O)C=C[C@H]3[C@H]1C5	schembl614298	18595497	-2.15	BBB-	Training
CS(=O)(=O)N(CCO)c1c(Cl)c(Cl)cc2[nH]c(=O)c(=O)[nH]c12	uk-240,455	9842188	-2.15	BBB-	Training
CN1CC[C@]23c4c5ccc(O)c4O[C@H]2[C@@H](OC2O[C@H](C(=O)O)[C@@H](O)[C@H](O)[C@H]2O)C=C[C@H]3[C@H]1C5	morphine-6-glucuronide	9847115	-2.09	BBB-	Training
O=c1[nH]c2cc(Cl)ccc2c(O)c1-c1cccc(Oc2ccccc2)c1	l-701,324	54682505	-2.03	BBB-	Training
COc1cc(C2c3cc4c(cc3C(OC3OC5COC(C)OC5C(O)C3O)C3COC(=O)C23)OCO4)cc(OC)c1O	33419-42-0	3310	-2	BBB-	Training
COc1cccnc1CCCCNc1ncc(Cc2ccc(C)nc2)c(=O)[nH]1	icotidine	72108	-2	BBB-	Training
CCC(CC)O[C@@H]1C=C(C(=O)O)C[C@H](N)[C@@H]1NCOC	ro 64-0802	na	-1.96	BBB-	Test
Cc1ccc(Cc2cnc(NCCCCc3ncc(Br)cc3C)[nH]c2=O)cn1	temelastine	55482	-1.9	BBB-	Training
COC1(NC(=O)C2SC(=C(C(N)=O)C(=O)O)S2)C(=O)N2C(C(=O)O)=C(CSc3nnnn3C)CSC21	disodium;(6r,7s)-7-[[4-(2-amino-1-carboxylato-2-oxoethylidene)-1,3-dithietane-2-carbonyl]amino]-7-methoxy-3-[(1-methyltetrazol-5-yl)sulfanylmethyl]-8-oxo-5-thia-1-azabicyclo[4.2.0]oct-2-ene-2-carboxylate	4630412	-1.89	BBB-	Training
c1ccc(NC2=NCCN2)cc1	1848-75-5	137235	-1.89	BBB-	Training
Cc1ccc(CC2CNC(NCCCCc3ncc(Br)cc3C)NC2=O)cn1	2-[4-(5-bromo-3-methylpyridin-2-yl)butylamino]-5-[(6-methylpyridin-3-yl)methyl]-1,3-diazinan-4-one	74041479	-1.88	BBB-	Training
CN1Cc2c(-c3noc(C(C)(O)CO)n3)ncn2-c2cccc(Cl)c2C1=O	m2l-663581	10091748	-1.82	BBB-	Training
CC(C)c1nc(CN(C)C(=O)N[C@@H](C)C(=O)C[C@@H](Cc2ccccc2)C[C@H](O)[C@H](Cc2ccccc2)NC(=O)OCc2cncs2)cs1	ritonavir	na	-1.82	BBB-	Test
CN1Cc2c(-c3noc(C(C)(CO)CO)n3)ncn2-c2cccc(Cl)c2C1=O	bis-hydroxylated-l-663581	na	-1.82	BBB-	Test
CN1Cc2c(-c3noc(C(C)(O)O)n3)ncn2-c2cccc(Cl)c2C1=O	Molecule21	na	-1.82	BBB-	Test
O=C(c1ccc(OCCN2CCCCC2)cc1)c1c(-c2ccc(O)cc2)sc2cc(O)ccc12	raloxifene	5035	-1.81	BBB-	Training
CCOC(=O)N1CSCC1C(=O)O	telmesteine	11615393	-1.72	BBB-	Training
O=C(O)CCCc1ccc(N(CCCl)CCCl)cc1	chlorambucil	2708	-1.7	BBB-	Training
O=C1c2c(O)cc(O)cc2CC(c2ccc(O)c(O)c2)C1O	quercetin	na	-1.7	BBB-	Test
OC[C@H]1O[C@H](O[C@]2(CO)O[C@H](CO)[C@@H](O)[C@@H]2O)[C@H](O)[C@@H](O)[C@@H]1O	sucrose	5988	-1.7	BBB-	Training
CC(C(=O)O)c1ccc(-c2ccccc2)c(F)c1	flurbiprofen	3394	-1.68	BBB-	Training
C=CCc1cccc(/C=N\NC(=O)CN2CCN(Cc3ccc(S(N)(=O)=O)cc3)CC2)c1O	schembl18285121	135905414	-1.67	BBB-	Training
OC[C@@H](O)[C@@H](O)[C@H](O)[C@H](O)CO	d-mannitol	6251	-1.6	BBB-	Training
CC(=O)Nc1cccc(-c2csc(N=C(N)N)n2)c1	compound 34	14022511	-1.57	BBB-	Training
O=C(O)c1nc2ccc(C(F)(F)F)cc2nc1NCc1ccc(C(F)(F)F)cc1	y22	86287487	-1.57	BBB-	Training
CC(=O)NC1C(O)OC(COS(=O)(=O)O)C(OC2OC(COS(=O)(=O)O)C(O)C(O)C2O)C1O	l4	75212846	-1.54	BBB-	Training
CN=C(NC#N)Nc1cccc(-c2csc(N=C(N)N)n2)c1	chebi: 145922	14022519	-1.54	BBB-	Training
NC(N)=Nc1nc(-c2ccc(O)c(O)c2)cs1	guanidinothiazol analogue 17 ac1lbibi -- pubmed	536278	-1.54	BBB-	Training
CC(C)CC(=O)c1ccc(OCCCCO)cc1O	cube-2	na	-1.52	BBB-	Test
CC(C)CC(=O)c1ccc(OCCCCOc2ccc(CCC(=O)O)c(O)c2)cc1O	cube-6	na	-1.52	BBB-	Test
CC(C)CC(=O)c1ccc(OCCCCOc2ccc3ccc(=O)oc3c2)cc1O	cube-10	na	-1.52	BBB-	Test
CCNc1cccnc1N1CCN(C(=O)c2cc3cc(NS(C)(=O)=O)ccc3[nH]2)CC1	chembl151192	468305	-1.52	BBB-	Training
CN(Cc1cnc2nc(N)nc(N)c2n1)c1ccc(C(=O)NC(CCC(=O)O)C(=O)O)cc1	amethopterin	4112	-1.52	BBB-	Training
CO[C@H]1/C=C/O[C@@]2(C)Oc3c(C)c(O)c4c(O)c(c(/C=N/N5CCN(C)CC5)c(O)c4c3C2=O)NC(=O)C/C(C)=C\C=C\[C@@H](C)C(O)[C@@H](C)[C@H](O)[C@H](C)[C@H](OC(C)=O)[C@@H]1C	rifampicin	na	-1.52	BBB-	Test
NCC(CC(=O)O)c1ccc(Cl)cc1	baclofen	2284	-1.52	BBB-	Training
Cc1ccc(NC(=O)c2ccc(CN3CCN(C)CC3)cc2)cc1Nc1nccc(-c2cccnc2)n1	imatinib	5291	-1.5	BBB-	Training
CN[C@H]1C(=O)N[C@@H]2Cc3ccc(cc3)Oc3cc4cc(c3O[C@@H]3O[C@H](CO)[C@@H](O)[C@H](O)[C@H]3NC(=O)CCCCCCCCC(C)C)Oc3ccc(cc3Cl)[C@@H](O)[C@@H]3NC(=O)[C@H](NC(=O)[C@@H]4NC(=O)[C@@H](NC2=O)c2cc(cc(O)c2Cl)Oc2cc1ccc2O)c1ccc(O)c(c1)-c1c(O[C@H]2O[C@H](CO)[C@@H](O)[C@H](O)[C@@H]2O)cc(O)cc1[C@@H](C(=O)NCCCN(C)C)NC3=O	mdl 63,246	17748716	-1.48	BBB-	Training
Cc1nnc2n1-c1ccc(Cl)cc1C(c1ccccc1)=NC2O	4-hydroxyalprazolam	182017	-1.48	BBB-	Training
CCc1cccc2c3c([nH]c12)C(CC)(CC(=O)O)OCC3	etodolac	3308	-1.42	BBB-	Training
CC(C)NC(O)COc1ccc(CC(N)=O)cc1	atenolol	na	-1.42	BBB-	Test
CN=C(NC#N)NCCSCC1=NC=NC1C	cimetidine	152743279	-1.42	BBB-	Training
CN=C(NC#N)NCCSCc1nc[nH]c1C	cimetidine (y-g1)	2756	-1.4	BBB-	Training
CC1(C(=O)O)CCC2(C)CCC3(C)C(=CC(=O)C4C5(C)CCC(O)C(C)(C)C5CCC43C)C2C1	biosone	3230	-1.4	BBB-	Training
CCCc1nc(C)c2c(=O)[nH]c(-c3cc(S(=O)(=O)N4CCN(CC)CC4)ccc3OCC)nn12	vardenafil	135400189	-1.4	BBB-	Training
CCCn1c(=O)c2[nH]c(C3CCC(=O)C3)nc2n(CCC)c1=O	151581-23-6	131584	-1.4	BBB-	Training
COC(=O)Nc1nc2ccc(C(=O)N3CCN(c4ccccn4)CC3)cc2[nH]1	chembl12325	9864646	-1.4	BBB-	Training
COc1nccc(-c2c(-c3ccc(F)cc3)ncn2C2CCC(O)CC2)n1	sb 239063	5166	-1.4	BBB-	Training
NCc1c[n+]2ccccc2[nH]1	sbb079053	2050078	-1.4	BBB-	Training
Nc1ccc(C(=O)O)cc1	4-aminobenzoic acid	978	-1.4	BBB-	Training
CCOc1ccc(C(=O)c2cccc3ccccc23)c2ccccc12	Molecule62	na	-1.39	BBB-	Test
Cc1ccccc1N=C1N(C)CCN1C	1,3-dimethyl-2-(2-methylphenylimino)imidazolidine	12032949	-1.39	BBB-	Training
Cc1ccccc1NC1=NCCN1	tz-17	142067	-1.39	BBB-	Training
CC(C)c1c(C(=O)Nc2ccccc2)c(-c2ccccc2)c(-c2ccc(F)cc2)n1CC[C@@H](O)C[C@@H](O)CC(=O)O	atorvastatin	60823	-1.36	BBB-	Training
CN1[C@H]2CC[C@H]1[C@@H](CC(=O)O)[C@@H](OC(=O)c1ccccc1)C2	benzoylecgonine	na	-1.35	BBB-	Test
CN1Cc2c(-c3noc(C(C)(C)O)n3)ncn2-c2cccc(Cl)c2C1=O	monohydroxy l-663,581 metabolite	10384745	-1.34	BBB-	Training
O=C(O)c1cc(=O)c2c(Cl)cc(Cl)cc2[nH]1	dcka	1779	-1.33	BBB-	Training
O=c1[nH]cnc2c1ncn2C1CCC(CO)O1	didanosine	135422442	-1.3	BBB-	Training
CC(C)(C)NCC(O)c1ccc(O)c(CO)c1	salbutamol	2083	-1.3	BBB-	Training
CCCc1nn(C)c2c(=O)[nH]c(-c3cc(S(=O)(=O)N4CCN(C)CC4)ccc3OCC)nc12	sildenafil	135398744	-1.3	BBB-	Training
CN(C)Cc1ccc(CSCCNc2nc(=O)c(Cc3ccc4ccccc4c3)c[nH]2)o1	sk&f 93319	14022522	-1.3	BBB-	Training
COc1ccc(NS(=O)(=O)c2sc3ccc(Cl)cc3c2C)cc1N1CCNCC1	sb-271406	5312149	-1.3	BBB-	Training
COc1ccc2c(c1)c(CC(=O)O)c(C)n2C(=O)c1ccc(Cl)cc1	indomethacin	3715	-1.3	BBB-	Training
COc1cccnc1CCCCNc1ncc(Cc2cccc(C)n2)c(=O)[nH]1	skf 93319	na	-1.3	BBB-	Test
Cc1ccc(N=C2N(C)CCN2C)c(C)c1	n-(2,4-dimethylphenyl)-1,3-dimethylimidazolidin-2-imine	21675832	-1.3	BBB-	Training
Cc1ccc(NC2=NCCN2)c(C)c1	4794-83-6	12296938	-1.3	BBB-	Training
Cc1nc(Nc2ncc(C(=O)Nc3c(Cl)cccc3Cl)s2)cc(N2CCN(CCO)CC2)n1	schembl1704876	16655839	-1.3	BBB-	Training
N#CC(c1ccc(Cl)cc1)c1c(Cl)cc(-n2ncc(=O)[nH]c2=O)cc1Cl	diclazuril	456389	-1.3	BBB-	Training
NCC1(Cc2noc(=O)[nH]2)CCCCC1	compound-9	135529433	-1.3	BBB-	Training
NCCc1nc(-c2ccccc2)cs1	yg19	1497794	-1.3	BBB-	Training
Nc1nc(NCCc2ccc(O)cc2)nc2nc(-c3ccco3)nn12	17 zm0241385	176407	-1.3	BBB-	Training
O=C(O)Cc1ccccc1Nc1c(Cl)cccc1Cl	diclofenac	3033	-1.3	BBB-	Training
OCc1nnc2n1-c1ccc(Cl)cc1C(c1ccccc1)=NC2	╬▒-hydroxyalprazolam (alpha-hydroxyalprazolam)	162244	-1.3	BBB-	Training
COc1ccc2c(c1)C(CC(=O)O)C(C)N2C(=O)c1ccc(Cl)cc1	schembl13579049	53394319	-1.26	BBB-	Training
O=C(O)c1ccc(-c2ccccc2)cc1	p-phenylbenzoic acid	66724	-1.26	BBB-	Training
CN/C(=C/[N+](=O)[O-])NCCSc1ccc(CN(C)C)o1	Molecule90	na	-1.23	BBB-	Test
CN/C(=C\[N+](=O)[O-])NCCSCc1ccc(CN(C)C)o1	ls-190695	3001055	-1.23	BBB-	Training
CN/C(=N\C[N+](=O)[O-])NCCSCc1coc(CN(C)C)c1	ranitidine	na	-1.23	BBB-	Test
CN=C(C[N+](=O)[O-])NCCCSc1ccc(CN(C)C)o1	n-[3-[5-[(dimethylamino)methyl]furan-2-yl]sulfanylpropyl]-n'-methyl-2-nitroethanimidamide	54429646	-1.23	BBB-	Training
CN=C(C[N+](=O)[O-])NCCSCc1ccc(CN(C)C)o1	chembl1907165	9883333	-1.23	BBB-	Training
CNC(C[N+](=O)[O-])=NCCSc1ccc(CN(C)C)o1	Molecule96	na	-1.23	BBB-	Test
C[C@H]1O[C@@H](O[C@H]2[C@@H](O)C[C@H](O[C@H]3[C@@H](O)C[C@H](O[C@H]4CC[C@]5(C)[C@H]6C[C@@H](O)[C@]7(C)C(C8=CC(=O)OC8)CC[C@]7(O)[C@@H]6CC[C@@H]5C4)O[C@@H]3C)O[C@@H]2C)C[C@H](O)[C@@H]1O	digoxin	30322	-1.23	BBB-	Training
CO[C@H]1CN(CC2Cc3ccc(NC(=O)C(C)C)cc3C2)CCC1n1c(C)nc2cc(C)ccc21	compound 5	na	-1.22	BBB-	Test
Nc1nc(=O)n([C@@H]2CS[C@H](CO)O2)cc1F	ftc; emtricitabine	60877	-1.22	BBB-	Training
CN(C)CCc1c[nH]c2ccc(O)cc12	bufotenine	10257	-1.19	BBB-	Training
CC(=O)Oc1ccc(/C=C/C(=O)NCCc2ccccc2)cc1OC(C)=O	y12	11957394	-1.17	BBB-	Training
CN(C)c1cc(-c2n[nH]c(N)n2)ccn1	y-g12 (bbcpd10)	12889418	-1.17	BBB-	Training
NC(N)=Nc1nc(-c2cccc(N)c2)cs1	72801-60-6	14022509	-1.15	BBB-	Training
CCOc1ccc(Cc2nc3cc(N(C)S(=O)(=O)c4cccs4)ccc3n2CC2CCCCC2)nc1	chembl1950329	57390958	-1.15	BBB-	Training
CCS(=O)(=O)n1c2c(c3cc(C(=O)N4CCC(C)CC4)ccc31)CN(C1CCOCC1)CC2	az599	24894028	-1.15	BBB-	Training
CCCCCCCCCCCCCCCCOP(=O)(O)OCC[N+](C)(C)C	miltefosine	3600	-1.14	BBB-	Training
CN(C)Cc1ccc(CSCCNC2N=CC=C2[N+](=O)[O-])o1	compound 35	na	-1.12	BBB-	Test
CN(C)Cc1ccc(CSCCNc2[nH]ccc2[N+](=O)[O-])o1	74188-86-6	13646638	-1.12	BBB-	Training
CN(C)Cc1ccc(SCCNc2[nH]ccc2[N+](=O)[O-])o1	bbcpd17	na	-1.12	BBB-	Test
O=C(O)c1ccccc1O	salicylic acid (2-hydroxybenzoic acid)	338	-1.1	BBB-	Training
CCn1cc(C(=O)O)c(=O)c2cc(F)c(N3CCNCC3)cc21	norfloxacin	4539	-1.1	BBB-	Training
CC(C)CC1C(=O)N2CCCC2C2(O)OC(NC(=O)C3C=C4c5cccc6[nH]c(Br)c(c56)CC4N(C)C3)(C(C)C)C(=O)N12	bromocriptine	2443	-1.1	BBB-	Training
CN1CC(C(=O)NC2(C)OC3(O)C4CCCN4C(=O)C(Cc4ccccc4)N3C2=O)CC2C3=CC=CC4NC=CC(=C34)CC21	ergotamine	na	-1.1	BBB-	Test
Cc1ccc(Cc2cnc(NCCSCc3ccc(CN(C)C)o3)[nH]c2=O)cn1	lupitidine (y-g5; skf93479)	4375468	-1.1	BBB-	Training
O=c1cccc2n1CC1CNCC2C1	cytisine	22407	-1.09	BBB-	Training
CCCCc1oc2ccccc2c1C(=O)c1cc(I)c(OCCN(CC)CC)c(I)c1	amiodarone	2157	-1.08	BBB-	Training
Cc1ccc(Cc2cnc(NCCSCc3ccc(C(C)(C)N)o3)[nH]c2=O)cn1	lupitidine	51671	-1.06	BBB-	Training
CN(C)CCc1c[nH]c2ccc(C[C@H]3COC(=O)N3)cc12	zolmitriptan	60857	-1.04	BBB-	Training
CCC1(O)CC2CN(CCc3c([nH]c4ccccc34)C(C(=O)OC)(c3cc4c(cc3OC)N(C=O)C3C(O)(C(=O)OC)C(OC(C)=O)C5(CC)C=CCN6CCC43C65)C2)C1	vincristine	3717450	-1.03	BBB-	Training
CC(C)(C)c1ccc(C(=O)N2CCN(c3ccc(OCCCN4CCCCC4)cc3)C(=O)C2)cc1	proc-19m	na	-1	BBB+	Test
CCC(C)C1OC2(CCC1C)CC1CC(CC=C(C)C(OC3CC(OC)C(OC4CC(OC)C(O)C(C)O4)C(C)O3)C(C)C=CC=C3COC4C(O)C(C)=CC(C(=O)O1)C34O)O2	ivermectin	4330618	-1	BBB+	Training
CCOC(=O)C1=C[C@@H](OC(CC)CC)[C@@H](NCOC)[C@@H](N)C1	oseltamivir	na	-1	BBB+	Test
CCOC(=O)NNc1ccc(N(CC(C)O)C(C)C)nn1	cadralazine	na	-1	BBB+	Test
CN(C)C(=O)Cn1nc(-c2c(-c3ccccc3)nn3ccccc23)ccc1=O	compound 17	11003252	-1	BBB+	Training
CN1CC(=O)N2C(Cc3c([nH]c4ccccc34)C2c2ccc3c(c2)OCO3)C1=O	ac1nfq3w	4687521	-1	BBB+	Training
COC(=O)C1C(=O)C=C(Nc2cccc([N+](=O)[O-])c2)CC1C	156154-71-1	15186924	-1	BBB+	Training
COc1cc(N)cn[n+]1-c1ccccc1	amezinium	71927	-1	BBB+	Training
COc1cc2c(cc1CNC1C3CCN(C3)C1C(c1ccccc1)c1ccccc1)N(S(C)(=O)=O)CC2	-	na	-1	BBB+	Test
CSc1nn2c(N3CCNCC3)c3c(nc2c1S(=O)(=O)c1ccccc1)CCC3	ro65-7674	6918479	-1	BBB+	Training
Cc1cc2ccccc2n1CCNC(=O)/C=C/c1ccc(OCCO)c(OCCO)c1	chembl3264225	86765134	-1	BBB+	Training
Cc1ccc(-c2cc(C(F)(F)F)nn2-c2ccc(S(N)(=O)=O)cc2)cc1	celecoxib, celebrex	2662	-1	BBB+	Training
Clc1cccc(C(c2ccc3nc[nH]c3c2)n2ccnc2)c1	liarozole	60652	-1	BBB+	Training
O=C(O)CCCCO/N=C(\c1cccnc1)c1cccc(C(F)(F)F)c1	ridogrel	5362391	-1	BBB+	Training
O=C(c1ccc(C(=O)N2CCN(c3ccc(OC4CCN(C5CCC5)CC4)cc3)C(=O)C2)cc1)N1CCC1	chembl1185227	15986375	-1	BBB+	Training
Oc1cc(-c2nc(-c3ccccc3)[nH]c2-c2ccncc2)ccc1Cl	takle-2; l-779,450	9950176	-1	BBB+	Training
COC(=O)C1C(=O)C=C(Nc2ccc(Cl)cc2)CC1C	156154-42-6	197322	-0.95	BBB+	Training
Cc1c(O)cccc1C(=O)N[C@@H](CSc1ccccc1)[C@@H](O)CN1CC2CCCCC2C[C@H]1C(=O)CNC(C)(C)C	nelfinavir	na	-0.93	BBB+	Test
COn1cc(C(=O)O)c(=O)c2cc3c(cc21)OCO3	miloxacin	37614	-0.92	BBB+	Training
CCS(=O)(=O)c1ccc(-c2ccc3cc(O)ccc3c2Oc2ccc(OCCN3CCCCC3)cc2)cc1	chembl243790	10324755	-0.92	BBB+	Training
COc1cc2nc(N3CCN(C(=O)c4ccco4)CC3)nc(N)c2cc1OC	prazosin	4893	-0.9	BBB+	Training
COc1ccc(Cl)cc1C(=O)NCCc1ccc(S(=O)(=O)NC(=O)NC2CCCCC2)cc1	glibenclamide	3488	-0.9	BBB+	Training
C[C@]12CC(=O)[C@H]3[C@@H](CCC4=CC(=O)C=C[C@@]43C)[C@@H]1CCC2(O)C(=O)CO	prednisone	na	-0.9	BBB+	Test
COc1ccc(C(C)(C)O)cc1CNC1C2CCN(CC2)C1C(c1ccccc1)c1ccccc1	161105-56-2	6426129	-0.89	BBB+	Training
Nc1cccc(CN2CCC(NC(=O)C(O)(c3ccccc3)C3CCC(F)(F)C3)CC2)n1	l001588	19349126	-0.89	BBB+	Training
CC1CCN(CCC2CCN2S(=O)(=O)C2=CC(O)=CCC2)CC1	s118	na	-0.89	BBB+	Test
Cc1cc(Cl)ccc1NC1=NCCN1	4201-26-7	77870	-0.87	BBB+	Training
CN(C)CCOc1ccc(-c2nc(-c3ccc4c(c3)CC/C4=N\CO)c(-c3ccncc3)[nH]2)cc1	takle-1; sb-590885	na	-0.85	BBB+	Test
COc1ccc(NS(=O)(=O)c2ccc(N)cc2)nn1	sulfamethoxypyridazine	5330	-0.85	BBB+	Training
Cc1cn([C@H]2C[C@H](F)[C@@H](CO)O2)c(=O)[nH]c1=O	alovudine	33039	-0.85	BBB+	Training
Nc1ccccc1NC(=O)c1ccc(CNC(=O)OCc2ccccc2)cc1	chembl357268	5044	-0.85	BBB+	Training
CS(=O)(=O)c1ccc(-c2ccc3cc(O)ccc3c2Oc2ccc(OCCN3CCCCC3)cc2)cc1	ly2066948	5327043	-0.81	BBB+	Training
O=c1[nH]c2ccccc2n1CCCN1CCC(n2c(=O)[nH]c3cc(Cl)ccc32)CC1	domperidone	3151	-0.8	BBB+	Training
Nc1nc(=O)c2ncn(COCCO)c2[nH]1	aciclovir	135398513	-0.8	BBB+	Training
CN/C(=N\CCSCc1csc(NC(=N)N)n1)NC#N	tiotidine (skb10, y-g10)	50287	-0.8	BBB+	Training
C=C(C)C(=O)/C(=C/C(=O)O)OC	penicillic acid	1268111	-0.8	BBB+	Training
CCc1ccc(-n2cnc3c(sc4nccc(N(C)CCc5ccccn5)c43)c2=O)cc1	chembl213760	44416780	-0.8	BBB+	Training
CCn1nnc(NC(=O)C2c3ccccc3Oc3ccccc32)n1	compound 4b [pmid: 16099654]	9923127	-0.8	BBB+	Training
CN1CCN(Cc2ccc(Nc3ncc(Cl)c(Nc4ccccc4S(=O)(=O)N(C)C)n3)cc2)CC1	compound 13	56839178	-0.8	BBB+	Training
Cc1nc2n(c(=O)c1CCN1CCC(c3coc4cc(F)ccc34)CC1)CCCC2O	risperidone-9-oh	na	-0.8	BBB+	Test
N[C@H](Cc1ccccc1)C(=O)ON1CCC[C@H]1C(=O)O	d-phenylalanine-l-proline	na	-0.8	BBB+	Test
Nc1ccn(C2CC(CO)C(CO)O2)c(=O)n1	2',3'-dideoxy-3'-hydroxymethylcytidine	14840722	-0.79	BBB+	Training
CNC(=O)c1c(NCC2CCC3(CCC3)CC2)nc(C#N)nc1OCC1CCN(C(C)=O)CC1	irie-16c	44579173	-0.79	BBB+	Training
C/C=C/C(C)C(O)C1C(=O)NC(CC)C(=O)N(C)CC(=O)N(C)C(CC(C)C)C(=O)NC(C(C)C)C(=O)N(C)C(CC(C)C)C(=O)NC(C)C(=O)NC(C)C(=O)N(C)C(CC(C)C)C(=O)N(C)C(CC(C)C)C(=O)N(C)C(CC(C)C)C(=O)N1C	cyclosporine a	22184393	-0.78	BBB+	Training
Cc1c(CCOC(=O)c2cc(=O)c3c(Cl)cc(Cl)cc3[nH]2)sc[n+]1C	n-methylthiazolium-dcka	na	-0.78	BBB+	Test
Oc1ccc(-c2ccc3cc(O)ccc3c2Oc2ccc(OCCN3CCCCC3)cc2)cc1	chembl244000	9848501	-0.77	BBB+	Training
CC1COc2c(N3CCN(C)CC3)c(F)cc3c(=O)c(C(=O)O)cn1c23	ofloxacin	4583	-0.76	BBB+	Training
CN(C)Cc1ccc(CSCCNc2[nH]cc(Cc3ccccc3)c2[N+](=O)[O-])o1	chembl344991	14022484	-0.73	BBB+	Training
CN(C)Cc1ccc(SCCNc2[nH]cc(Cc3ccccc3)c2[N+](=O)[O-])o1	-	na	-0.73	BBB+	Test
CN(C)Cc1ccc(CSCCNc2[nH]ccc2Cc2ccccc2)o1	b-057	na	-0.73	BBB+	Test
CN(C)Cc1ccc(CSCCNc2cc(Cc3ccccc3)c[nH]2)o1	Molecule199	na	-0.73	BBB+	Test
Cc1cn(C2CC(N=[N+]=[N-])C(CO)O2)c(=O)[nH]c1=O	zidovudine	5726	-0.72	BBB+	Training
CCC(CO)Nc1nc(NCc2ccccc2)c2ncn(C(C)C)c2n1	roscovitine	5097	-0.72	BBB+	Training
Cc1cn(C2CC(N=[N+]=N)C(CO)O2)c(=O)[nH]c1=O	zidovudine	6327751	-0.72	BBB+	Training
Cc1cn(C2CC(NN=N)C(CO)O2)c(=O)[nH]c1=O	zidovudine	23304844	-0.72	BBB+	Training
CCCC(=O)N(c1ccccc1)C1(COC)CCN(CCn2nnn(CC)c2=O)CC1	alfentanil, rapifen	na	-0.71	BBB+	Test
S=c1nc[nH]c2nc[nH]c12	6-mercaptopurine	667490	-0.71	BBB+	Training
C=CC1C[C@@H]2CC[C@H]1C[C@@H]2[C@@H](O)c1ccnc2ccc(OC)cc12	quinidine	na	-0.7	BBB+	Test
CC1CN(C2CCC(C#N)(c3ccc(F)cc3)CC2)CCC1(C(=O)O)c1ccccc1	levocabastine hydrochloride	3915	-0.7	BBB+	Training
CC1N=C(N)Nc2cccc(Cl)c21	5-chloro-4-methyl-1,4-dihydroquinazolin-2-amine	16006492	-0.7	BBB+	Training
CCCCCCCCCCCCCCCCCCOCC(COP(=O)(O)OCC[N+](C)(C)C)OC	2-o-methyl-paf (c)	1393	-0.7	BBB+	Training
CC[C@@H](C)n1ncn(-c2ccc(N3CCN(c4ccc(OC[C@@H]5CO[C@@](CSc6nncn6C)(c6ccc(Cl)cc6)O5)cc4)CC3)cc2)c1=O	mitratapid	213047	-0.7	BBB+	Training
N#Cc1ccc(C(=O)N2CCN(c3ccc(OC4CCN(C5CCC5)CC4)cc3)C(=O)C2)cc1	chembl239099	15987108	-0.7	BBB+	Training
Cc1nc2n(c(=O)c1CCN1CCC(c3noc4cc(F)ccc34)CC1)CCCC2O	paliperidone	115237	-0.7	BBB+	Training
CN1C2CCCC1CC(NC(=O)c1nn(C)c3ccccc13)C2	granisetron	3510	-0.69	BBB+	Training
O=C1CC=[N+](C2CC(F)C(CO)O2)C(=O)N1	s120	na	-0.69	BBB+	Test
CNC(=O)c1c(NCC2CCC3(CCC3)CC2)nc(C#N)nc1OCC1CCNCC1	chembl476130	44579171	-0.67	BBB+	Training
Cc1nc2n(c(=O)c1CCN1CCC(c3noc4cc(F)ccc34)CC1)CC(O)CC2	7-hydroxy risperidone	475100	-0.67	BBB+	Training
O=C(O)c1cc[nH]c1NCCSCc1ncccc1Br	-	na	-0.67	BBB+	Test
O=[N+]([O-])c1cc[nH]c1NCCSCc1ncccc1Br	bbcpd12 (cimetidine derivative) (skb15)	14022480	-0.67	BBB+	Training
NC(=O)c1cnn(C2OC(CO)C(O)C2O)n1	ribavirin	21523707	-0.67	BBB+	Training
Nc1cc(N)c(N)cc1N	y15	78261	-0.67	BBB+	Training
O=[N+]([O-])C1=CC=NC1NCCSCc1ncccc1Br	compound 31	na	-0.67	BBB+	Test
O=[N+]([O-])c1[nH]ccc1NCCSCc1ncccc1Br	b-049	na	-0.67	BBB+	Test
CCn1cc(C(=O)O)c(=O)c2ccc(C)nc21	nalidixicacid	4421	-0.66	BBB+	Training
O=[N+]([O-])c1cc[nH]c1NCCSCc1ccccn1	112598-30-8	14022481	-0.66	BBB+	Training
COc1cc2nc(N3CCN(C(=O)c4ccco4)CC3)nc(C)c2cc1OC	prazosin	149104152	-0.66	BBB+	Training
Cc1cccc(COc2cccc(/C=C3\C(=O)NN(c4ccccc4)C3=O)c2)c1	y16	989521	-0.66	BBB+	Training
O=C1NCC(c2ccccc2)C2(CCN(C(=O)c3cc(C(F)(F)F)cc(C(F)(F)F)c3)CC2)O1	schembl5010920	10163188	-0.66	BBB+	Training
O=[N+]([O-])C1=CC=NC1NCCSCc1ccccn1	compound 32	na	-0.66	BBB+	Test
Cc1ccc(NC2=NCCN2)c(Cl)c1	tolonidine	72138	-0.65	BBB+	Training
COc1ccc(CCNCCCC(C#N)(c2ccc(OC)c(OC)c2)C(C)C)cc1OC	norverapamil	104972	-0.64	BBB+	Training
CC(=O)N1CCc2ccc(N(C(=O)/C=C/c3cccc(C#N)c3)N3CCN(CCC4CCCC4)CC3)cc21	jnj-5207787	na	-0.63	BBB+	Test
CC(=O)Cc1ccc(C(=O)Nc2cc(-c3cccs3)ccc2N)cc1	Molecule242	na	-0.62	BBB+	Test
NC(=O)C(c1ccccc1)(c1ccccc1)C1CCN(CCc2ccc3c(c2)CCO3)C1	darifenacin	72054	-0.62	BBB+	Training
CSC(=N)N	s-methylisothiourea	5142	-0.6	BBB+	Training
COc1ccc2c3c1O[C@@H]1C(O)CC[C@@]4(O)C(C2)NCC[C@]314	beta-oxycodol	na	-0.6	BBB+	Test
COc1ccc2c3c1O[C@H]1[C@H](O)CC[C@@]4(O)C(C2)N(C)CC[C@]314	(4as,7r,7ar,12bs)-9-methoxy-3-methyl-1,2,4,5,6,7,7a,13-octahydro-4,12-methanobenzofuro[3,2-e]isoquinoline-4a,7-diol	131770023	-0.6	BBB+	Training
C[C@@H]1CCCN1CCCOc1ccc(N2CCN(C(=O)c3ccc(F)cc3F)CC2=O)cc1	chembl239299	12001199	-0.6	BBB+	Training
O=S1(=O)N[C@H]2CCCN2c2ccccc21	s 18986	637863	-0.6	BBB+	Training
CC(C)CC1C(=O)N2CCC[C@H]2C2O[C@](NC(=O)[C@@H]3C=C4c5cccc6[nH]c(Br)c(c56)C[C@H]4N(C)C3)(C(C)C)C(=O)N12	bromocriptine	na	-0.59	BBB+	Test
Cc1nc(N2CCc3ccccc3CC2)c([N+](=O)[O-])c(=O)[nH]1	schembl6949469	135819130	-0.59	BBB+	Training
NC(=O)N1c2ccccc2CC(O)c2ccccc21	s-licarbizine	114709	-0.59	BBB+	Training
O=C(Cc1ccc(OCc2ccccc2)cc1)Nc1ccc2ccn(CCN3CCCC3)c2c1	chembl2096766	70691333	-0.59	BBB+	Training
CC(=O)Nc1ccc(C(=O)Nc2ccccc2N)cc1	tacedinaline	2746	-0.58	BBB+	Training
C/C(=C(\CCOC(=O)c1cc(=O)c2c(Cl)cc(Cl)cc2[nH]1)SSC(C)C)N(C=O)Cc1cnc(C)nc1N	tipr-dcka	na	-0.57	BBB+	Test
Oc1cccc(-c2ccc3cc(O)ccc3c2Oc2ccc(OCCN3CCCCC3)cc2)c1	chembl390020	12074176	-0.57	BBB+	Training
CC(C)CN(CC(O)C(Cc1ccccc1)NC(=O)OC1CCOC1)S(=O)(=O)c1ccc(N)cc1	chembl195725	2177	-0.56	BBB+	Training
CN1CN(c2ccc(Br)cc2)C2(CCN(CCCC(=O)c3ccc(F)cc3)CC2)C1=O	bmsp	13497177	-0.55	BBB+	Training
CC(C)CC(CN)CC(=O)O	pregabalin	4715169	-0.54	BBB+	Training
CC1=CN2C(CC(=O)N(C)C)=C(c3ccc(C)cc3)NC2C=C1	zolpidem	na	-0.54	BBB+	Test
Cc1ccc(C(=O)NC2CC2)cc1-c1ccc(C(=O)NCC2CC2)cc1	515134-70-0	24856363	-0.52	BBB+	Training
CC(=O)Nc1nnc(S(N)(=O)=O)s1	acetazolamide	1986	-0.52	BBB+	Training
CN1CCC[C@H]1Cc1c[nH]c2ccc(CCS(=O)(=O)c3ccccc3)cc12	eletriptan	25273626	-0.52	BBB+	Training
COc1cc(/C=C/C(=O)NCCn2c(C)cc3ccccc32)cc(OC)c1OC	tg4-155	5886965	-0.52	BBB+	Training
COc1ccc(S(=O)(=O)Nc2cc(Br)cc(F)c2Br)cc1N1CCNCC1	sb-357134	6918553	-0.52	BBB+	Training
O=NN(CCCl)C(=O)NCCCl	bis(chloroethyl)nitrosourea (carmustine) (bcnu)	2578	-0.52	BBB+	Training
O=c1[nH]c2ccc([S+]([O-])CCN3CCC(Cc4ccc(F)cc4)CC3)cc2o1	besonprodil	156328	-0.52	BBB+	Training
CCCCc1c(O)n(-c2ccccc2)n(-c2ccccc2)c1=O	chembl2111136	31113	-0.52	BBB+	Training
CN(C(=O)C(c1ccccc1)c1ccccc1)C(CN1CCC(O)C1)c1ccccc1	schembl8717354	9823095	-0.51	BBB+	Training
O=C(CF)NCCCCCC(=O)Nc1ccccc1	faha	11995317	-0.51	BBB+	Training
CC(=O)Oc1ccccc1C(=O)O	50-78-2	2244	-0.5	BBB+	Training
CCCCC1C(=O)N(c2ccccc2)N(c2ccccc2)C1=O	phenylbutazone	4781	-0.5	BBB+	Training
COc1cc2ncnc(Nc3ccc(F)c(Cl)c3)c2cc1OCCCN1CCOCC1	gefitinib	123631	-0.5	BBB+	Training
CC1=C(/C=C/C(C)=C/C=C/C(C)=C\C(=O)O)C(C)(C)CCC1	isotretinoin (13-cis-retinoic acid)	5282379	-0.49	BBB+	Training
Cc1ccc(-c2nc3ccc(C)cn3c2CC(=O)N(C)C)cc1	zolpidem	5732	-0.48	BBB+	Training
Cc1cn(C2C=CC(CO)O2)c(=O)[nH]c1=O	stavudine	5155	-0.48	BBB+	Training
CN(C)CCCN1c2ccccc2[S+]([O-])c2ccccc21	phenothiazine	547559	-0.48	BBB+	Training
CCc1ccc(-n2cnc3c(sc4nccc(N(C)C)c43)c2=O)cc1	chembl385336	11530404	-0.47	BBB+	Training
Cn1nnc2c(C(N)=O)ncn2c1=O	temozolomide	5394	-0.47	BBB+	Training
NC(=O)c1ccc(S(=O)(=O)C2CCN(CCc3ccc(F)cc3F)CC2)cc1	chembl148058	9953268	-0.47	BBB+	Training
CC(=O)NCCCOc1cccc(CN2CCCCC2)c1	skb30 (npropylacetamide33npiperidinylmethylphenoxy)	9971484	-0.46	BBB+	Training
CC(C)(C)NC(=O)[C@@]1(c2c(C(=O)O)[nH]c3cc(Cl)ccc23)N2C(=O)[C@]21c1ccc(OCc2ccc(Cl)cc2)cc1	y30	138105873	-0.46	BBB+	Training
CNS(=O)(=O)CCc1ccc2[nH]cc(C3CCN(C)CC3)c2c1	naratriptan	4440	-0.46	BBB+	Training
O=C(c1ccc(F)cc1)N1CCN(c2ccc(OCCCN3CCCCC3)cc2)C(=O)C1	chembl239975	15986917	-0.46	BBB+	Training
O=C(NCCN1CCN(c2cccc3c2OCC(CO)O3)CC1)c1ccc(F)cc1	flesinoxan	9844747	-0.45	BBB+	Training
O=C(O)CNC(=O)c1ccccc1O	salicyluric acid (salicylurate)	10253	-0.44	BBB+	Training
CCCN(CCC)CCc1cc(O)c2c(c1)CC(=O)N2	-	na	-0.43	BBB+	Test
CCCN(CCC)CCc1ccc(O)c2c1CC(=O)N2	skf 89124	133741	-0.43	BBB+	Training
CCN1CN(c2ccc(Br)cc2)C2(CCN(CCCC(=O)c3ccc(F)cc3)CC2)C1=O	besp	13497179	-0.43	BBB+	Training
CN1CCN(c2c(F)cc3c(=O)c(C(=O)O)cn(CCF)c3c2F)CC1	fleroxacin	3357	-0.43	BBB+	Training
NC1(C(=O)O)CCCC1	cycloleucine	2901	-0.43	BBB+	Training
CC1=C(C(=O)OC(C)(C)C)C(c2cccc([N+](=O)[O-])c2)C(C(=O)OC(C)(C)C)=C(C)N1	dibudipine	10252115	-0.42	BBB+	Training
CC[C@@]1(O)C(=O)OCc2c1cc1n(c2=O)Cc2cc3c(CN(C)C)c(O)ccc3nc2-1	topotecan	60700	-0.42	BBB+	Training
CC[S@@]1(O)C(=O)OCc2c1cc1n(c2=O)Cc2cc3cc(CN(C)C)c(O)cc3nc2-1	topotecan	na	-0.42	BBB+	Test
COc1cc2c(cc1CNC1CCCNC1c1ccccc1)N(S(C)(=O)=O)C(C)C2	pfizer compound 14	19696654	-0.42	BBB+	Training
N[C@@]1(C(=O)O)CC(=O)[C@@H]2[C@H]1[C@@]2(F)C(=O)O	mgs0028	9837317	-0.41	BBB+	Training
CNS(=O)(=O)Cc1ccc2[nH]cc(CCN(C)C)c2c1	sumatriptan	5358	-0.4	BBB+	Training
CC(C)(C)NCC(O)COc1cccc2c1CCC(=O)N2	carteolol	2583	-0.4	BBB+	Training
C=CC#N	acrylonitrile	7855	-0.4	BBB+	Training
CC1CN(Cc2ncccn2)CC1c1nc2c(cnn2C2CCOCC2)c(=O)[nH]1	pf-4447943	137068312	-0.4	BBB+	Training
CCCN(CCC)S(=O)(=O)c1ccc(C(=O)O)cc1	probenecid	4911	-0.4	BBB+	Training
CN1CCCCC1CCN1c2ccccc2Sc2ccc([S+](C)[O-])cc21	mesoridazine	4078	-0.4	BBB+	Training
Cc1nc(NC(=O)C2c3ccccc3Oc3ccccc32)no1	compound 3a [pmid: 16099654]	44573698	-0.4	BBB+	Training
NCCCS(=O)(=O)O	tramiprosate, alzhemed	1646	-0.4	BBB+	Training
O=C(c1ccc(Cl)cc1)N1CCN(c2ccc(OC3CCN(C4CCC4)CC3)cc2)C(=O)C1	chembl1190347	15986644	-0.4	BBB+	Training
COc1cc(Nc2nn3c(NC(CO)C(C)C)cc(C4CC4)nc3c2C(N)=O)cc(OC)c1	compound 6h	75029315	-0.39	BBB+	Training
Cc1ccc2c(OCCN3CCC(Cc4ccc5c(c4)NC(=O)CO5)CC3)cccc2n1	sb 649915	10296414	-0.39	BBB+	Training
CC(C)(C)/[N+]([O-])=C/c1cc[n+]([O-])cc1	alpha-(4-pyridyl-1-oxide)-n-tert-butylnitrone	135532295	-0.38	BBB+	Training
CC(C)(C)[N+](=O)C=C1C=CN([O-])C=C1	alpha-(4-pyridyl-1-oxide)-n-tert-butylnitrone	92375	-0.38	BBB+	Training
CC(C)Oc1cccc(CC(=O)N2CCC[C@](CC[N+]34CCC(c5ccccc5)(CC3)CC4)(c3ccc(Cl)c(Cl)c3)C2)c1	nolpitantium	108167	-0.37	BBB+	Training
CN(C)CCC[C@@]1(c2ccc(F)cc2)OCc2cc(C#N)ccc21	escitalopram	146570	-0.37	BBB+	Training
CN(C)S(=O)(=O)c1ccc(-c2ccc3cc(O)ccc3c2Oc2ccc(OCCN3CCCCC3)cc2)cc1	chembl243571	44427370	-0.37	BBB+	Training
COc1ccc(N(c2nc(C)c(C)s2)S(C)(=O)=O)cc1CNC1CCCNC1c1ccccc1	pfizer compound 18	19696689	-0.37	BBB+	Training
O=C(OCc1ccccc1)N1CCC(CNc2ncccn2)CC1	liv-20a	9923385	-0.37	BBB+	Training
CC(=O)C1CSc2ccccc2N1CCC1CCCCN1C	mesoridazine	na	-0.36	BBB+	Test
CC(=O)O[C@H]1Cc2ccccc2[C@@H](C(N)=O)c2ccccc21	[(2r,9s)-2-carbamoyl-9-tricyclo[9.4.0.03,8]pentadeca-1(15),3,5,7,11,13-hexaenyl] acetate	29939457	-0.34	BBB+	Training
CC1c2ccccc2N(C(N)=O)c2ccccc2C1C	schembl11119364	70517986	-0.34	BBB+	Training
NC(=O)C1c2ccccc2C2OC2c2ccccc21	carbamazepine, 9,10-epoxide	91751467	-0.34	BBB+	Training
NC(=O)N1c2ccccc2C2CC2c2ccccc21	cbz-epo	12323381	-0.34	BBB+	Training
CN1C(=O)CC[C@H]1c1cccnc1	cotinine	854019	-0.32	BBB+	Training
Cc1nc2n(c(=O)c1CCN1CCC(c3coc4cc(F)ccc34)CC1)CCCC2	risperidone	na	-0.32	BBB+	Test
CC(=O)Cn1nc(-c2c(-c3ccccc3)nn3ccccc23)ccc1=O	schembl8639797	11110698	-0.31	BBB+	Training
CC(=O)Nc1ccc(O)cc1	acetaminophen (p-acetamidophenol)	1983	-0.3	BBB+	Training
CNCCc1ccccn1	betahistine (y-g 14)	2366	-0.3	BBB+	Training
Cn1c(=O)c2[nH]cnc2n(C)c1=O	theophylline	2153	-0.3	BBB+	Training
NC(=O)N1c2ccccc2C2OC2c2ccccc21	b-096	2555	-0.3	BBB+	Training
ClCCl	dichloromethane	6344	-0.3	BBB+	Training
CN1CC[C@]23c4c5ccc(O)c4O[C@H]2[C@@H](O)C=C[C@H]3[C@H]1C5	morphine	5288826	-0.3	BBB+	Training
CC12CCC3c4ccc(O)cc4CCC3C1CC(F)C2O	16a-fluoroestradiol	14211618	-0.3	BBB+	Training
CCC1(C2=CCCCC2)C(=O)NC(=O)NC1=O	cyclobarbital	5838	-0.3	BBB+	Training
CC(C)c1nc(-c2ncn3c2CN(C)C(=O)c2c(Cl)cccc2-3)no1	fg-8205	129710	-0.3	BBB+	Training
CC(C)c1nc(-c2ncn3c2CNC(=O)c2c(Cl)cccc2-3)no1	Molecule348	na	-0.3	BBB+	Test
CC1(C)SSC(C)(C)[C@@H](C(=O)O)NC(=O)C(Cc2ccccc2)NC(=O)CNC(=O)[C@@H]1NC(=O)C(N)Cc1ccc(O)cc1	dpdpe	na	-0.3	BBB+	Test
CC1C=Nc2c1c(=O)[nH]c(=O)n2C	theobromine	89332960	-0.3	BBB+	Training
CCC1(C)CC(=O)NC1=O	ethosuximide	3291	-0.3	BBB+	Training
CCOC(=O)c1ncn2c1CN(C)C(=O)c1cc(F)ccc1-2	78755-81-4	3373	-0.3	BBB+	Training
Cc1ncc2n1-c1ccc(Cl)cc1C(c1ccccc1F)=NC2O	59468-85-8	124449	-0.3	BBB+	Training
Cn1cnc2c1c(=O)[nH]c(=O)n2C	theobromine (3,7-dimethylxanthine)	5429	-0.3	BBB+	Training
N#Cc1cc(C2=Nc3ccc(-c4ccccc4F)cc3NC(=O)C2)ccn1	schembl5869149	22224963	-0.3	BBB+	Training
O=C(Nc1cc(Cl)ccc1O)Nc1cc(C(F)(F)F)ccc1Cl	ns 1738	310378	-0.3	BBB+	Training
CCOC(=O)N1CCC(=C2c3ccc(Cl)cc3CCc3cccnc32)CC1	loratadine	3957	-0.3	BBB+	Training
CC[S@@]1(O)C(=O)OCc2c1cc1n(c2=O)Cc2cc3ccccc3nc2-1	camptothecin	na	-0.29	BBB+	Test
CN1C(=O)C2N=CN=C2N(C)C1=O	theophylline	73684867	-0.29	BBB+	Training
CN1C(=O)C2NC=NC2N(C)C1=O	1,3-dimethyl-5,7-dihydro-4h-purine-2,6-dione	3052767	-0.29	BBB+	Training
CC(C)NCC(O)c1ccc(NS(C)(=O)=O)cc1	sotalol	5253	-0.28	BBB+	Training
CC(Cl)Cl	1,1-dichloroethane (ethylidene chloride)	6365	-0.28	BBB+	Training
CN(C)Cc1ccnc(-c2cccc(NC3N=CC=C3[N+](=O)[O-])c2)c1	compound 38	na	-0.28	BBB+	Test
CN(C)Cc1ccnc(-c2cccc(NC3NC=CC3[N+](=O)[O-])c2)c1	bbcpd19 (ranitidine analog)	na	-0.28	BBB+	Test
CN(C)Cc1ccnc(-c2cccc(Nc3[nH]ccc3[N+](=O)[O-])c2)c1	112598-49-9	14022486	-0.28	BBB+	Training
Cc1cc(Br)cc(C)c1NC1=NCCN1	65936-23-4	12406830	-0.28	BBB+	Training
N=C(N)SCCF	unii-13w6wjx09r	10011896	-0.27	BBB+	Training
CN(C)Cc1ccc(-c2cccc(Nc3[nH]ccc3[N+](=O)[O-])c2)o1	chembl358151	14022491	-0.27	BBB+	Training
CN(C)Cc1ccc(-c2cccc(NC3N=CC=C3[N+](=O)[O-])c2)o1	compound 37	na	-0.27	BBB+	Test
CN(C)c1ccc(-c2cccc(Nc3[nH]ccc3[N+](=O)[O-])c2)o1	bbcpd18 (ranitidine analog)	na	-0.27	BBB+	Test
CC1NC(=O)C2(CCCC2)NC1=O	107447-22-3	541931	-0.26	BBB+	Training
CN1CN(c2ccccc2)C2(CCN(CCCC(=O)c3csc(I)c3)CC2)C1=O	i-1	na	-0.25	BBB+	Test
CN(C)C(=O)C(CCCN1CCC(O)(c2ccc(Cl)cc2)CC1)(c1ccccc1)c1ccccc1	loperamide	na	-0.25	BBB+	Test
CN1CN(c2ccccc2)C2(CCN(CCCC(=O)c3ccc(I)s3)CC2)C1=O	8-[4-(5-(123i)iodanylthiophen-2-yl)-4-oxobutyl]-3-methyl-1-phenyl-1,3,8-triazaspiro[4.5]decan-4-one	10098275	-0.25	BBB+	Training
CN1Cc2c(C(=O)OC(C)(C)C)ncn2-c2ccsc2C1=O	99632-94-7	127382	-0.25	BBB+	Training
CNC(=O)c1c(NCC2CCC3(CCC3)CC2)nc(C#N)nc1OC1CC(C)(C)NC(C)(C)C1	chembl478224	44579172	-0.24	BBB+	Training
NC(=O)c1ccccc1	benzamide	2331	-0.24	BBB+	Training
O=C(NCCCOc1cccc(CN2CCCCC2)c1)c1ccccc1	bbcpd21	10498206	-0.24	BBB+	Training
O=[N+]([O-])c1nccn1CCCF	1-(3-fluoropropyl)-2-nitroimidazole (fpn)	10352163	-0.24	BBB+	Training
C#CCO	propargyl alcohol	7859	-0.23	BBB+	Training
C=CCc1ccccc1OCC(O)CNC(C)C	alprenolol	2119	-0.23	BBB+	Training
CC(C)(O)Cn1nc(-c2c(-c3ccccc3)nn3ccccc23)ccc1=O	222722-65-8	10937291	-0.23	BBB+	Training
C=CCC1(CC=C)C(=O)NC(=O)NC1=O	allobarbital	5842	-0.22	BBB+	Training
CCCN(CC1CC1)c1nc(C)nc2c1CCN2c1ccc(Cl)cc1Cl	schembl5488979	69460881	-0.22	BBB+	Training
COc1cc(N)c(Cl)cc1C(=O)NC1CCNCC1OC	ticalopride	3019427	-0.22	BBB+	Training
COc1ccc(N2CCCC2=O)cc1CNC1CCCNC1c1ccccc1	pfizer compound 16	22620062	-0.22	BBB+	Training
Cc1cccc(Cl)c1Nc1nc2ccc(N3CCNC(C)C3)nc2n2cncc12	schembl4036207	19605717	-0.22	BBB+	Training
Nc1nc(NC2CC2)c2ncn([C@H]3C=C[C@@H](CO)C3)c2n1	abacavir	441300	-0.22	BBB+	Training
OC(Cn1cncn1)(Cn1cncn1)c1ccc(F)cc1F	fluconazole	3365	-0.22	BBB+	Training
OCC(O)CO	glycerol	753	-0.21	BBB+	Training
CCCC(CCC)C(=O)O	valproate	3121	-0.2	BBB+	Training
CCC1(C)C(=O)NC(=O)NC1=O	5-methyl-5-ethyl barbituric acid (nsc 30403)	95705	-0.2	BBB+	Training
Cn1ncnc1COc1nn2c(-c3cc(F)ccc3F)nnc2cc1C(C)(C)C	l-838417	9908880	-0.2	BBB+	Training
O=c1n(CCCN2CCN(c3cccc(Cl)c3)CC2)nc2ccccn12	trazodone	5533	-0.2	BBB+	Training
CC(C)Cc1ccc(C(C)C(=O)O)cc1	ibuprofen	3672	-0.2	BBB+	Training
CCO	ethanol	702	-0.2	BBB+	Training
Clc1ccc(C(Cn2ccnc2)OCc2ccsc2Cl)c(Cl)c1	tz-3	5482	-0.2	BBB+	Training
Fc1cccc(F)c1N=C1NCCN1	tz-3	12296941	-0.2	BBB+	Training
NNCCc1ccccc1	phenelzine	3675	-0.2	BBB+	Training
O=C(Cc1ccc(OCc2ccccc2)cc1)Nc1ccc2cnn(CCN3CCCC3)c2c1	indole-based mchr1 antagonist(7a)	11775399	-0.2	BBB+	Training
O=C(OCc1ccccc1)N1CCC(CNc2ccncn2)CC1	liv-21	10268255	-0.2	BBB+	Training
S=C(NC1CCCCC1)N1CCC(c2cnc[nH]2)CC1	thioperamide	3035905	-0.2	BBB+	Training
NCC1(CC(=O)O)CCCCC1	gabapentin	3446	-0.19	BBB+	Training
CCNC(=O)C(C(N)=O)c1ccccc1	chembl3527030	118753220	-0.19	BBB+	Training
NC(=O)OCC(COC(N)=O)c1ccccc1	felbamate	3331	-0.19	BBB+	Training
CCC(=O)N[C@@H]1C(=O)NC(=O)NC1=NC[C@H](O)[C@H](O)[C@H](O)CO	y19	135566348	-0.18	BBB+	Training
CCCC(C)(COC(N)=O)COC(=O)NC	carisoprodol	117196	-0.18	BBB+	Training
C[C@]12CC(O)[C@H]3[C@@H](CCC4=CC(=O)C=C[C@@]43C)[C@@H]1CC[C@]2(O)C(=O)CO	prednisolone	11245343	-0.18	BBB+	Training
C=CC=C	1,3-butadiene (divinyl)	7845	-0.17	BBB+	Training
C=CCc1cccc(/C=N\NC(=O)CN2CCN(Cc3ccccc3)CC2)c1O	pac-1	135421197	-0.17	BBB+	Training
CC(C)CO	2-methylpropan-1-ol	6560	-0.17	BBB+	Training
CC(N)C(=O)O	dl-alanine	602	-0.17	BBB+	Training
CC1CCN(CC[C@H]2CCCN2S(=O)(=O)c2cccc(O)c2)CC1	201038-74-6	6604889	-0.17	BBB+	Training
COC(=O)C1C(=O)C=C(Nc2cccc(OC(F)(F)F)c2)CC1C	2-oxo-4-[3-(trifluoromethoxy)anilino]-6-methyl-3-cyclohexene-1-carboxylic acid methyl ester	15186911	-0.17	BBB+	Training
O=[N+]([O-])c1nccn1CCCCCCCCF	1-(8-fluorooctyl)-2-nitroimidazole (fon)	10377120	-0.17	BBB+	Training
CCCO	propan-1-ol	1031	-0.16	BBB+	Training
CCn1cc(C(=O)O)c(=O)c2cc(F)c(N3CCN(C)CC3)cc21	pefloxacin	51081	-0.16	BBB+	Training
Cn1nnc2ccc(C(c3ccc(Cl)cc3)n3cncn3)cc21	vorozole	60796	-0.16	BBB+	Training
NC1=NCC2c3ccccc3Cc3ccccc3N12	epinastine	3241	-0.16	BBB+	Training
CCCC(C)(COC(N)=O)COC(N)=O	meprobamate	4064	-0.15	BBB+	Training
CC(C)=O	propan-2-one (acetone)	180	-0.15	BBB+	Training
c1ccc(-c2nnc(N3CCN(c4ncccn4)CC3)cc2-c2ccncc2)cc1	minokine, mw01-2-069srm	24743826	-0.15	BBB+	Training
CCCC(=O)Nc1ccc(OCC(O)CNC(C)C)c(C(C)=O)c1	acebutolol	1978	-0.15	BBB+	Training
COc1ccc(S(C)(=O)=O)cc1CNC1CCCNC1c1ccccc1	145741-95-3	19696721	-0.15	BBB+	Training
O=c1c(-c2ccc(O)cc2)coc2cc(O)ccc12	daidzein ok	5281708	-0.15	BBB+	Training
NC(N)=O	urea	1176	-0.14	BBB+	Training
CC(=O)/C=C/c1cccs1	sr-4688	735949	-0.14	BBB+	Training
CC(C)Nc1cccnc1N1CCNCC1	u 88703	10013750	-0.14	BBB+	Training
CCC1(CC)C(=O)NC(=O)NC1=O	barbital	2294	-0.14	BBB+	Training
CCOC(=O)c1ncn2c1CN(CCF)C(=O)c1cc(F)ccc1-2	fluoroethylflumazenil f-18	6426759	-0.14	BBB+	Training
ClCCCl	1,2-dichloroethane	11	-0.14	BBB+	Training
N#Cc1ccsc1C1=Nc2ccc(Cl)cc2NC(=O)C1	Molecule451	na	-0.14	BBB+	Test
O=c1cc(NC2CCN(Cc3ccc4c(c3)CCO4)CC2)c2cc(Cl)ccc2o1	mchr antagonist 8	11531660	-0.14	BBB+	Training
COC(C)=O	methyl acetate	6584	-0.13	BBB+	Training
C=CCn1c2c(c3cc(C(=O)N4CCC(C)CC4)ccc31)CN(CC1CC1)CC2	chembl1950330	11502034	-0.13	BBB+	Training
CC(C)NCCCOc1cccc(CN2CCCCC2)c1	Molecule455	na	-0.13	BBB+	Test
Cl/C=C\Cl	cis-1,2-dichloroethylene	643833	-0.13	BBB+	Training
CCC1(c2ccccc2)C(=O)NC(=O)NC1=O	phenobarbital	4763	-0.12	BBB+	Training
CC(C)(c1ccc(O)cc1)c1ccc(O)cc1	bisphenol a	6623	-0.12	BBB+	Training
CC(C)n1nnc(NC(=O)C2c3ccccc3Oc3ccccc32)n1	9h-xanthene-9-carboxamide, n-[2-(1-methylethyl)-2h-tetrazol-5-yl]-	9862542	-0.12	BBB+	Training
CN1C[C@H](CCn2c3c(c4ccccc42)C(=O)NCC3)CC1=O	y17	140430644	-0.12	BBB+	Training
O=[N+]([O-])c1c(Cc2ccccc2)c[nH]c1NCCSCc1ccccn1	chebi: 337303	14022483	-0.12	BBB+	Training
CN(C)C1CCN(Cc2ccc(C(=O)Nc3cc(-c4ccccc4)ccc3N)cc2)CC1	Molecule462	na	-0.11	BBB+	Test
O=C1NC(=O)C(c2ccccc2)(c2ccccc2)N1	phenytoin	1775	-0.1	BBB+	Training
CCCC(C)C1(CC)C(=O)NC(=S)NC1=O	thiopental (thiopentone)	3000715	-0.1	BBB+	Training
Cc1cc(=O)n(-c2ccccc2)n1C	antipyrine ok	2206	-0.1	BBB+	Training
CC(C)O	2-propanol (isopropanol)	3776	-0.1	BBB+	Training
CCC(C)=O	2-butanone	6569	-0.1	BBB+	Training
CC(C)NCC(O)COc1cccc2[nH]ccc12	pindolol	4828	-0.1	BBB+	Training
NC(=O)N1c2ccccc2C=Cc2ccccc21	carbamazepine	2554	-0.1	BBB+	Training
C=CCC1(C(C)C#CCC)C(=O)NC(=O)N(C)C1=O	151-83-7	9034	-0.1	BBB+	Training
CC(=O)[C@H]1CC[C@H]2[C@@H]3CCC4=CC(=O)CC[C@]4(C)[C@H]3CC[C@]12C	progesterone	5994	-0.1	BBB+	Training
CC(F)OC(=O)c1ncn2c1CN(C)C(=O)c1cc(F)ccc1-2	-	na	-0.1	BBB+	Test
CN(C)Cc1ccc(-c2c[nH]c(=O)c3cccc(O)c23)cc1	kcl-440	9839073	-0.1	BBB+	Training
COCCCN1CCC(NC(=O)c2cc(Cl)c(N)c3c2OCC3)CC1	prucalopride	3052762	-0.1	BBB+	Training
CS(=O)(=O)c1ccc(C2=C(c3ccccc3)C(=O)OC2)cc1	rofecoxib, vioxx	5090	-0.1	BBB+	Training
Cc1c(I)c(=O)n(-c2ccccc2)n1C	iodoantipyrine	8522	-0.1	BBB+	Training
Cc1cc(-c2cc(N)n3nc(-c4ccccn4)nc3c2)ccn1	schembl7481790	22629653	-0.1	BBB+	Training
Cc1nc(C)c(C)nc1C	2,3,5,6-tetramethylpyrazine	14296	-0.1	BBB+	Training
ClCC(Cl)Cl	vinyltrichloride	6574	-0.1	BBB+	Training
Cn1c(=O)c2c(ncn2C)n(C)c1=O	58-08-2	2519	-0.1	BBB+	Training
O=S(=O)(c1ccc2cc[nH]c2c1)N1CCCC1CCN1CCC(Oc2ccc(Cl)cc2)CC1	sb 656104a	56947090	-0.1	BBB+	Training
OCc1ncc2n1-c1ccc(Cl)cc1C(c1ccccc1F)=NC2	59468-90-5	107917	-0.1	BBB+	Training
CC(C)(C)OC(=O)c1ncn2c1C1CCCN1C(=O)c1c(Br)cccc1-2	84379-13-5	9823370	-0.09	BBB+	Training
CC(C)(C)OC(=O)c1ncn2c1C1CCCN1C(=O)c1cc(Br)ccc1-2	bretazenil	133109366	-0.09	BBB+	Training
COC1/C=C\C=C(\C)C(=O)NC2=CC(=O)C(NCCN(C)C)=C(CC(C)CC(OC)C(O)C(C)/C=C(/C)C1OC(N)=O)C2=O	17-(dimethylaminoethylamino)-17-demethoxygeldamycin	6121520	-0.09	BBB+	Training
Cn1nc(CC(=O)NC2CC[N+]3(C)CCCC2C3)c2ccccc21	s121	na	-0.08	BBB+	Test
CC1CCN(CCC2CCN2S(=O)(=O)c2cccc(O)c2)CC1	s118	na	-0.08	BBB+	Test
CC1(C)O[C@@H]2CO[C@@]3(COS(N)(=O)=O)OC(C)(C)O[C@H]3[C@@H]2O1	topiramate	5284627	-0.07	BBB+	Training
CC1(O)NC=C2CN=C(c3ccccc3F)c3cc(Cl)ccc3N21	1-hydroxymidazolam	14205604	-0.07	BBB+	Training
CCC1(c2ccccc2)C(=O)NCNC1=O	primidone	4909	-0.07	BBB+	Training
COc1cc2c(cc1OC)[C@@H]1Cc3ccc(OC)c(OC)c3CN1CC2	tetrahydropalmatine	72301	-0.07	BBB+	Training
C=CC	propene	8252	-0.06	BBB+	Training
C=CCC1(C(C)CCCC)C(=O)NC(=O)N(C)C1=O	5-allyl-1-methyl-5-(1-methylpentyl)barbituric acid	48557	-0.06	BBB+	Training
CN1C2CCC1CC(OC(=O)C(CO)c1ccccc1)C2	l-hyoscyamine	3661	-0.06	BBB+	Training
Cn1cc(-c2ccncc2)c(-c2ccc(OCc3ccc4ccccc4n3)cc2)n1	pf-2545920	11581936	-0.06	BBB+	Training
CN1C(=O)C2C(N=CN2C)N(C)C1=O	1,3,7-trimethylxanthine, tms	427849	-0.06	BBB+	Training
CCOc1ccccc1C(N)=O	ethenzamide	3282	-0.05	BBB+	Training
Cc1c(F)c(=O)n(-c2ccccc2)n1C	56924-65-3	12718749	-0.05	BBB+	Training
Cc1cc(=O)n(-c2ccc(F)cc2)n1C	4-fluoroantipyrine	94957	-0.05	BBB+	Training
O=c1c(Br)ccc2n1CC1CNCC2C1	bromocytisine	9807561	-0.05	BBB+	Training
O=c1cccc2n1CC1CNC(Br)C2C1	3-bromocytisine	75107290	-0.05	BBB+	Training
CCNCc1ccc(C(=O)Nc2cc(C)n(Cc3cc(Cl)ccc3OCC(C)C)n2)cc1	compound-4h	24894000	-0.05	BBB+	Training
CNCc1ccc(C(=O)Nc2cc(-c3ccccc3)ccc2N)cc1	Molecule511	na	-0.05	BBB+	Test
CO[C@@H]1CN(CC2Cc3ccc(C#N)cc3C2)CCC1n1c(C(C)(C)O)nc2cc(C)ccc21	compound-10	na	-0.05	BBB+	Test
Cc1cccc(C)c1Nc1ncc(-c2cccc(OCCN3CCCC3)c2)n2cncc12	chembl534947	44422581	-0.05	BBB+	Training
O=C1CCC(N2C(=O)c3ccccc3C2=O)C(=O)N1	thalidomide	5426	-0.05	BBB+	Training
CC1C=[N+](C2CC(N=[N+]=N)C(CO)O2)C(=O)NC1=O	s122	na	-0.05	BBB+	Test
CC[C@@H](C(N)=O)N1CCCC1=O	levetiracetam	5284583	-0.04	BBB+	Training
O=S(=O)(c1ccc2cc[nH]c2c1)N1CCCC1CCN1CCC(Oc2cccc(Cl)c2)CC1	sb-656104-a	na	-0.04	BBB+	Test
Cc1cnc(N=C(N)N)s1	ici 17148	23545906	-0.04	BBB+	Training
Cc1csc(N=C(N)N)n1	b-038, ici17148	2776666	-0.04	BBB+	Training
Cc1ncc(-c2csc(N=C(N)N)n2)[nH]1	zaltidine	56051	-0.04	BBB+	Training
O	water	962	-0.04	BBB+	Training
Oc1ccc2c(c1)OCO2	sesamol	68289	-0.04	BBB+	Training
C1CCc2nnnn2CC1	pentylenetetrazole (metrazole)	5917	-0.03	BBB+	Training
CN1CCCC12CCN(Cc1ccc(C(=O)Nc3cc(-c4ccccc4)ccc3N)cc1)CC2	Molecule524	na	-0.03	BBB+	Test
O=c1[nH]c(CCCN2CCC(c3ccccc3)CC2)nc2c(Cl)cccc12	compound-5d	136104476	-0.03	BBB+	Training
CCCCO	1-butanol	263	-0.02	BBB+	Training
FC(F)=CCl	1-chloro-2,2-difluoroethylene	9664	-0.02	BBB+	Training
O=C(OCc1ccccc1)N1CCC(CNc2ccccn2)CC1	chembl218017	10268204	-0.02	BBB+	Training
OCCCOc1cccc(CN2CCCCC2)c1	bbcpd22 (ranitidine analog) skb34 (propanol33npiperidinylmethylp henoxy)	10444765	-0.02	BBB+	Training
CC(C)(C)c1cnc(CSc2cnc(NC(=O)C3CCNCC3)s2)o1	sns-032	3025986	-0.01	BBB+	Training
CC(=O)N1CCN(C2CCN(C(=O)N(C)C(C)c3cc(C(F)(F)F)cc(C(F)(F)F)c3)C(c3ccc(F)cc3C)C2)CC1	414910-27-3	10232719	-0.01	BBB+	Training
CCC(C)(C)C(=O)O[C@H]1C[C@@H](C)C=C2C=C[C@H](C)[C@H](CC[C@@H]3C[C@@H](O)CC(=O)O3)[C@H]21	simvastatin	54454	-0.01	BBB+	Training
CCCC(C)=O	2-pentanone	7895	-0.01	BBB+	Training
CCCN1CN(c2ccc(Br)cc2)C2(CCN(CCCC(=O)c3ccc(F)cc3)CC2)C1=O	bpsp	13497181	-0.01	BBB+	Training
CCN1CN(c2ccccc2)C2(CCN(CCCC(=O)c3ccc(F)cc3)CC2)C1=O	chembl136942	13497176	-0.01	BBB+	Training
CCNc1cccnc1N1CCN(C(=O)c2cc3cc(OC)ccc3[nH]2)CC1	atevirdine	60848	-0.01	BBB+	Training
O=[N+]([O-])c1nccn1CC(O)CF	fluoromisonidazole	92242	-0.01	BBB+	Training
O=[N+]([O-])c1nccn1CC(O)COCF	misonidazole,fluoro	23274095	-0.01	BBB+	Training
c1ccc2c(c1)CCC(CNCCCNC1=NCCCN1)O2	alniditan dihydrochloride	9817881	-0.01	BBB+	Training
Cc1nc2n(c(=O)c1CCN1CCC(c3noc4cc(F)ccc34)CC1)CCCC2	risperidone	5073	0	BBB+	Training
CC(C)(C)/[N+]([O-])=C/c1ccccc1	phenyl-n-tert-butylnitrone	638877	0	BBB+	Training
Cc1nnc2n1-c1ccc(Cl)cc1C(c1ccccc1)=NC2	alprazolam	2118	0	BBB+	Training
CCOCC	diethylether (ether)	3283	0	BBB+	Training
C	methane	297	0	BBB+	Training
C=CCC(N)c1ccccc1-c1noc2ccccc12	198968-25-1	9861160	0	BBB+	Training
CC(C)CC(N)C(=O)O	leucine	857	0	BBB+	Training
CC12CCC(=O)C=C1CCC1C2CCC2(C)C(O)CCC12	testosterone	5408	0	BBB+	Training
CCCCCc1cc(O)c2c(c1)OC(C)(C)[C@@H]1CCC(C)=C[C@@H]21	dronabinol	16078	0	BBB+	Training
CCOC(C)=O	ethyl acetate	8857	0	BBB+	Training
CN1CCC23CCCCC2C1Cc1ccc(O)cc13	dl-morphan	3918	0	BBB+	Training
Cc1c(N(C)C)c(=O)n(-c2ccccc2)n1C	aminophenazone	6009	0	BBB+	Training
Cc1ccnc2c1NC(=O)c1cccnc1N2C1CC1	129618-40-2	4463	0	BBB+	Training
N#Cc1c(COc2ccccn2)nc(N)nc1-c1ccco1	Molecule557	na	0	BBB+	Test
N#Cc1c(N2CCc3ccccc3CC2)ncn(CCO)c1=O	schembl6949318	9796717	0	BBB+	Training
NC(=Nc1ccccc1)Nc1ccccc1	1,3-diphenylguanidine	7594	0	BBB+	Training
NC(=O)C1c2ccccc2C=Cc2ccccc21	citenamide	25255	0	BBB+	Training
OCCN(CCO)c1nc(N2CCCCC2)c2nc(N(CCO)CCO)nc(N3CCCCC3)c2n1	dipyridamole	3108	0	BBB+	Training
C1CO1	oxirane	6354	0.01	BBB+	Training
C[C@H](Nc1cc(-c2c(-c3cccc(C(F)(F)F)c3)nc(C3CCNCC3)n2C)ccn1)c1ccccc1	compound d	9806182	0.01	BBB+	Training
CCCCCCCC1(CC)C(=O)NC(=O)NC1=O	5-ethyl-5-heptyl-1,3-diazinane-2,4,6-trione	43473	0.02	BBB+	Training
C=CCOc1ccccc1OCC(O)CNC(C)C	oxprenolol	4631	0.02	BBB+	Training
CO	methanol	887	0.02	BBB+	Training
COc1ccc2c(c1)[C@]13CCCC[C@@H]1[C@H](C2)N(C)CC3	dextromethorphan	5360696	0.02	BBB+	Training
O=C(CC1=NC2NN(c3ccccc3)C(=O)C2=C1CC(=O)c1cccc2ccccc12)c1cccc2ccccc12	nsc382927	343473	0.02	BBB+	Training
N#N	nitrogen	947	0.03	BBB+	Training
[N-]=[N+]=O	nitrous oxide	948	0.03	BBB+	Training
CCCCNC(=S)Nc1ccccc1	1-butyl-3-phenylthiourea	3034183	0.03	BBB+	Training
N#[N+]O	nitrous oxide, 99%	6455345	0.03	BBB+	Training
NN	nitrogen	9321	0.03	BBB+	Training
CC(C)CCO	3-methyl-1-butanol (isopentanol)	31260	0.04	BBB+	Training
CCC(C)CO	2-methyl-1-butanol	8723	0.04	BBB+	Training
CCC(O)(CC(N)=O)c1ccccc1	hepp (beta-ethyl-beta-hydroxybenzenepropanamide) (3-hydroxy-3-phenylpentamide)	64814	0.04	BBB+	Training
CCC1(CCC(C)C)C(=O)NC(=O)NC1=O	amobarbital	2164	0.04	BBB+	Training
CCC1(CCC(C)C)CNC(=O)NC1=O	5-ethyl-5-isopentyl-5,6-dihydropyrimidine-2,4(1h,3h)-dione	101047238	0.04	BBB+	Training
CCn1c(C)nc(N2CCc3ccccc3CC2)c([N+](=O)[O-])c1=O	schembl6946348	9840385	0.04	BBB+	Training
CCN(CC)CCOC(=O)c1ccc(N)cc1	procaine	4914	0.05	BBB+	Training
N[C@@H](Cc1ccc(B(O)O)cc1)C(=O)O	4-boronophenylalanine	150315	0.05	BBB+	Training
CN1CCC(n2nc(-c3c(-c4ccccc4)nn4ccccc34)ccc2=O)CC1	compound 32	9821511	0.06	BBB+	Training
CN1C(=O)NC2=NCN(C)C2C1=O	paraxanthine	72743685	0.06	BBB+	Training
CN1C(=O)NC2N=CN(C)C2C1=O	paraxanthine	23558447	0.06	BBB+	Training
CCC(C)(C)O	amylene-hydrate (tertiary-amyl alcohol)	6405	0.07	BBB+	Training
CCCN(CCC)c1cc(C)nc2c(-c3cnc(N(C)C)cc3C)c(C)nn12	195055-03-9	9821250	0.07	BBB+	Training
O=C(CCCN1CCC2(CC1)C(=O)NCN2c1ccc(Br)cc1)c1ccc(F)cc1	p-bromospiperone	156386	0.07	BBB+	Training
CNC(=O)c1c(NCC2CCC3(CCC3)CC2)nc(C#N)nc1OCC1CCN(C(C)C)CC1	irie-16a	44579123	0.08	BBB+	Training
CNC(=O)Oc1ccc2c(c1)C1(C)CCN(C)C1N2C	1,3a,8-trimethyl-1,2,3,3a,8,8a-hexahydropyrrolo[2,3-b]indol-5-yl methylcarbamate	4811	0.08	BBB+	Training
CN(CC=CC#CC(C)(C)C)Cc1cccc2ccccc12	terbinafine	5402	0.08	BBB+	Training
CCOc1cc(OCCCCOc2ccc(C(=O)CC(C)C)c(O)c2)ccc1CCC(=O)O	cube-8	na	0.08	BBB+	Test
COCCOC(=O)C1=C(C)NC(C)=C(C(=O)OC(C)C)C1c1cccc([N+](=O)[O-])c1	nimodipine	4497	0.08	BBB+	Training
FCC(Cl)(Cl)Cl	1,1,1-trichloro-2-fluoroethane	75397	0.08	BBB+	Training
CCCC1(CC)C(=O)NC(=O)NC1=O	5-propyl-5-ethyl barbituric acid (5-ethyl-5-propyl-1,3-diazinane-2,4,6-trione)	46516	0.09	BBB+	Training
CCCCCC1(CC)C(=O)NC(=O)NC1=O	5-ethyl-5-pentylbarbituric acid	66994	0.09	BBB+	Training
CCN(CC)CCCC(=O)c1cc(Cl)c(N)cc1OC	1-(4-amino-5-chloro-2-methoxyphenyl)-4-(diethylamino)butan-1-one	23202550	0.09	BBB+	Training
COc1ccccc1N1CCN(CCN(C(=O)c2ccc(F)cc2)c2ccccn2)CC1	mppf	6603915	0.09	BBB+	Training
O=C(O)c1ccccc1C(=O)OC1CCc2ccccc2C1	07/08/7461	346516	0.09	BBB+	Training
CN1C(=O)NC(=O)C(C)(C2=CCCCC2)C1=O	56-29-1	3608	0.1	BBB+	Training
C1CC1	cyclopropane (trimethylene)	6351	0.1	BBB+	Training
C=COC=C	divinylether	8024	0.1	BBB+	Training
CCCC(C)C1(CC)C(=O)NC(=O)NC1=O	pentobarbital	4737	0.1	BBB+	Training
CN1C(=O)CN=C(c2ccccc2F)c2cc([N+](=O)[O-])ccc21	1622-62-4	3380	0.1	BBB+	Training
Cn1c(=O)[nH]c2ncn(C)c2c1=O	paraxanthine	4687	0.1	BBB+	Training
O=C(O)c1cc(O)ccc1O	2,5-dihydroxybenzoic acid	3469	0.1	BBB+	Training
C=COCC(F)(F)F	fluoromar	9844	0.1	BBB+	Training
CN1CC(C)(C2=CCCCC2)C(=O)NC1=O	schembl15974503	90358929	0.1	BBB+	Training
COc1ccc2cc([C@H](C)C(=O)O)ccc2c1	naproxen	156391	0.1	BBB+	Training
Clc1cccc(Cl)c1NC1=NCCN1	2pnc	2803	0.1	BBB+	Training
c1cc(CN2CCCCC2)cc(OCCCNc2nc3ccccc3s2)c1	zolantidine; 41	91769	0.1	BBB+	Training
CC(C)(C)O	tert-butylalcohol	6386	0.11	BBB+	Training
CN1C2=C3N=c4ccccc4=C3CCN2C(=O)c2ccccc21	dehydroevodiamine	9817839	0.11	BBB+	Training
COc1ccc(-n2nc(C)cc2C)cc1CNC1CCCNC1c1ccccc1	pfizer compound 20	22620075	0.11	BBB+	Training
COc1ccc2c3c1O[C@H]1C(=O)CC[C@@]4(O)[C@@H](C2)N(C)CC[C@]314	oxycodone	5284603	0.11	BBB+	Training
C[n+]1c2n(c(=O)c3ccccc31)CCC1c3ccccc3NC21	dehydroevodiamine	125676	0.11	BBB+	Training
Cc1ccc2c(OCCN3CCC(Cc4ccc5c(c4)N(C)C(=O)CO5)CC3)cccc2n1	chembl246597	10114480	0.11	BBB+	Training
Clc1cccc(Cl)c1NC1N=CCN1	184886-95-1	13071367	0.11	BBB+	Training
FC(F)OC(F)C(F)(F)F	desflurane (suprane)	42113	0.11	BBB+	Training
NCCn1ncc2cc(Cl)c(Cl)cc21	2-(5,6-dichloroindazol-1-yl)ethanamine	44214615	0.11	BBB+	Training
CCCOC(C)=O	propyl acetate	7997	0.12	BBB+	Training
C=COCCCCOC=C	3891-33-6	77501	0.12	BBB+	Training
F/C=C/O/C=C/F	s111	87737353	0.13	BBB+	Training
O=C(OCc1ccccc1)N1CCC(CNc2ccncc2)CC1	chembl219060	9797385	0.13	BBB+	Training
O=c1cc(NC2CCN(C/C=C/c3ccccc3)CC2)c2cc(Cl)ccc2o1	mchr antagonist 2'	11545677	0.13	BBB+	Training
CCN(CC)CCNC(=O)c1ccc(N)c(Cl)c1	declopramide	70177	0.14	BBB+	Training
CNCc1ccc(NC(=O)c2cc(C)n(Cc3cc(Cl)ccc3OCc3ccccc3)n2)cc1	compound-10b	24894002	0.15	BBB+	Training
OC[C@H]1OC(OC2=C(c3ccc(O)c(O)c3)OC3C=C(O)C=C(O)C3=C2)[C@H](O)[C@@H](O)[C@@H]1O	cyanidin 3-o-glucoside	na	0.15	BBB+	Test
OC[C@H]1O[C@@H](Oc2cc3c(O)cc(O)cc3[o+]c2-c2ccc(O)c(O)c2)[C@H](O)[C@@H](O)[C@@H]1O	cyanidin 3-o-glucoside	441667	0.15	BBB+	Training
O=C(O)COc1ccc(Cl)cc1Cl	2,4-dichlorophenoxyacetic acid	1486	0.15	BBB+	Training
CC(O)C(=O)O	lactic acid	612	0.16	BBB+	Training
Cc1ccc(C)c(C)c1	1,2,4-trimethylbenzene	7247	0.16	BBB+	Training
Clc1ccc(NC2=NCCN2)c(Cl)c1	st 363	90274	0.16	BBB+	Training
O=C1CCCN1CCCCN1CCN(c2cc(C(F)(F)F)cc(Cl)n2)CC1	7-k08	na	0.16	BBB+	Test
O=C1CCCN1CCCCN1CCN(c2cc(C(F)(F)F)ccn2)CC1	org13011	9907401	0.16	BBB+	Training
CCC(C)(C)OC	tert-amylmethylether	61247	0.17	BBB+	Training
FC(F)(F)c1ccc(Cl)cc1	4-chlorobenzotrifluoride	7394	0.17	BBB+	Training
N#Cc1cccc(-c2ccc3cc(O)ccc3c2Oc2ccc(OCCN3CCCCC3)cc2)c1	chembl243999	44427372	0.17	BBB+	Training
Cc1cc(-c2ccccc2)nnc1N1CCN(c2ncccn2)CC1	minozac free base	11515480	0.18	BBB+	Training
CCOc1ccc(-c2nn3ncccc3c2-c2ccc(S(C)(=O)=O)cc2)cc1	gw406381	9832687	0.18	BBB+	Training
COc1ccc2c3c1O[C@H]1C[C@@H](O)C=C[C@@]31CCNC2	norgalanthamine	9838394	0.18	BBB+	Training
O=C1c2ccccc2S(=O)(=O)N1CCCCN[C@H]1CCc2ccccc2O1	repinotan	na	0.18	BBB+	Test
CCCCC1(CC)C(=O)NC(=O)NC1=O	5-butyl-5-ethyl barbituric acid (butethal)	6473	0.19	BBB+	Training
CC(=O)O[C@H]1C(=O)[C@@]2(C)[C@@H](O)C[C@H]3OC[C@@]3(OC(C)=O)[C@H]2[C@@H](OC(=O)c2ccccc2)[C@]2(O)C[C@H](OC(=O)[C@@H](O)[C@H](NC(=O)c3ccc(F)cc3)c3ccccc3)C(C)=C1C2(C)C	4-fluoropaclitaxel	na	0.19	BBB+	Test
Nc1ccc(-c2nc3ccc(O)cc3s2)cc1I	2-(3'-iodo-4'-aminophenyl)-6-hydroxybenzothiazole	10451635	0.2	BBB+	Training
CCCN(CCC)CCc1cccc2c1CC(=O)N2	ropinirole (skf101468)	5095	0.2	BBB+	Training
CSc1ccc2c(c1)N(CCC1CCCCN1C)c1ccccc1S2	thioridazine	5452	0.2	BBB+	Training
COC(F)(F)C(Cl)Cl	methoxyflurane	4116	0.2	BBB+	Training
CN1CCCCC1CCN1c2ccccc2Sc2ccc(S(C)(=O)=O)cc21	sulforidazine	31765	0.2	BBB+	Training
CCc1ccccc1	ethylbenzene	7500	0.2	BBB+	Training
C=CCC1(C(C)CCC)C(=O)NC(=O)NC1=O	secobarbital	5193	0.2	BBB+	Training
CCC(=O)N(c1ccccc1)C1(COC)CCN(CCc2cccs2)CC1	sufentanil	41693	0.2	BBB+	Training
CCCCCO	1-pentanol	6276	0.2	BBB+	Training
CN(C)Cc1ccccc1Sc1cc(F)c(Cl)cc1N	chembl142158	10403162	0.2	BBB+	Training
CN(C)Cc1ccccc1Sc1ccc(F)cc1N	chembl190860	10265481	0.2	BBB+	Training
COCCn1c(C)nc(N2CCC(c3ccc(F)cc3)CC2)c([N+](=O)[O-])c1=O	schembl4414781	10178470	0.2	BBB+	Training
COc1ccc2c3c1OC1CC(O)C=C(CN(C)C2)C31	schembl10031243	59664531	0.2	BBB+	Training
Clc1ccc(Nc2nnc(Cc3ccncc3)c3ccccc23)cc1	ptk-787, vatalanib	151194	0.2	BBB+	Training
FC(F)OC(F)(F)[C@H](F)Cl	(r)-enflurane	11052326	0.2	BBB+	Training
Cc1cccc(C)c1	m-xylene	7929	0.2	BBB+	Training
CCOC(C)(C)C	ethyl t-butyl ether	12512	0.22	BBB+	Training
CNCCCC1(c2ccccc2)SC(C)(C)c2ccccc21	talsupram	33014	0.22	BBB+	Training
c1cc(CN2CCCCC2)cc(OCCCNc2nc3ccccc3o2)c1	b-066, skb-42	14022499	0.22	BBB+	Training
CN1C2CC(OC(=O)C(CO)c3ccccc3)CC1C1OC12	scopolamine	5184	0.23	BBB+	Training
COc1cc(/C=C/C(=O)NCCn2c(C(F)(F)F)cc3ccccc32)cc(OC)c1OC	5d	71499384	0.23	BBB+	Training
Cc1cccc(C)c1Nc1ncc(-c2ccc(OCCN3CCCC3)cc2)n2cncc12	compound 14b	16126744	0.23	BBB+	Training
c1cc2ccc3cccc4ccc(c1)c2c34	pyrene	31423	0.23	BBB+	Training
CN1CCCC1c1cccnc1	nicotine	942	0.24	BBB+	Training
CCCCCCCCC1(CC)C(=O)NC(=O)NC1=O	5-octyl-5-ethyl barbituric acid	13755681	0.24	BBB+	Training
COc1ccc(-n2nnnc2C(F)(F)F)cc1CNC1CCCNC1c1ccccc1	gr 205171, vofopitant	122033	0.24	BBB+	Training
CCCN(CCC)CCc1ccc2c(c1)CC(=O)N2	chembl368590	44383796	0.25	BBB+	Training
CCCN1CCC[C@@H]2Cc3nc(N)ncc3C[C@H]21	ropinirole hydrochloride	57242	0.25	BBB+	Training
O=C(CCCN1CCC2(CC1)C(=O)NCN2c1ccccc1)c1ccc(F)cc1	spiperone	5265	0.26	BBB+	Training
CCCN1CCOC2c3cc(O)ccc3CCC21	(+)-4-propyl- 3,4,4a,5,6,10b-hexahydro- 2h-naphtho[1,2-b][1,4]oxazin-9-ol	10060538	0.26	BBB+	Training
FC(Br)C(F)(F)F	teflurane	31300	0.27	BBB+	Training
CCCBr	1-bromopropane (n- propylbromide)	7840	0.27	BBB+	Training
CCOC(=O)Cc1cc2c(c(N)n1)N=C(c1ccccc1)C(C)N2	nsc 350386	na	0.27	BBB+	Test
CCOC(=O)c1ccc(N)cc1	ethyl 4-aminobenzoate (benzocaine)	2337	0.27	BBB+	Training
FC(Br)CC(F)(F)F	lin_train_55	23235109	0.27	BBB+	Training
Cc1cccc(OCC(O)CNC(C)C)c1	toliprolol	18047	0.28	BBB+	Training
CCCCOC(C)=O	butyl acetate	31272	0.28	BBB+	Training
CC(C)=CCN1Cc2cc(Cl)cc3[nH]c(=S)n(c23)CC1C	r82913	3010454	0.28	BBB+	Training
CC1=C(CC2CCc3c(c4ccccc4n3C)C2=O)CC=N1	ondansetron	na	0.28	BBB+	Test
Cc1nccn1CC1CCc2c(c3ccccc3n2C)C1=O	ondansetron	4595	0.28	BBB+	Training
Cl/C(=C\n1cncn1)c1ccc(Cl)cc1Cl	loreclezole	3034012	0.28	BBB+	Training
ClC=C(Cl)Cl	trichloroethene	6575	0.3	BBB+	Training
FC(F)(F)C(Cl)Br	halothane	3562	0.3	BBB+	Training
ClC(Cl)Cl	trichloromethane (chloroform)	6212	0.3	BBB+	Training
CC(C)(C)c1nc(N2CCN(CCCSc3nccc(=O)[nH]3)CC2)cc(C(F)(F)F)n1	364079-69-6	9916104	0.3	BBB+	Training
CCC(NC(=O)c1c(C)c(-c2ccccc2)cc2ccccc12)c1ccccc1	Molecule713	na	0.3	BBB+	Test
CCC(NC(=O)c1c(C)c(-c2ccccc2)nc2ccccc12)c1ccccc1	sb-222200	3946663	0.3	BBB+	Training
CCCN1CC(CSC)CC2c3cccc4[nH]cc(c34)CC21	66104-22-1	4745	0.3	BBB+	Training
Cc1cc(-c2ccccc2)nnc1NCCN1CCOCC1	minaprine	4199	0.3	BBB+	Training
Cc1cc(NC(=O)c2ccc(CN3CCCC3)cc2)nn1Cc1cc(Cl)ccc1OCC(C)C	chembl481689	24894001	0.3	BBB+	Training
Cc1cn(-c2cccc(Nc3ncnc4c3CCc3ccccc3-4)c2)cn1	fr260010	9968450	0.3	BBB+	Training
Cc1nc2sccn2c(=O)c1CCN1CCC(=C(c2ccc(F)cc2)c2ccc(F)cc2)CC1	ritanserin	5074	0.3	BBB+	Training
FCOC(C(F)(F)F)C(F)(F)F	sevoflurane	5206	0.3	BBB+	Training
N#Cc1cccc(C2=Nc3ccc(C#Cc4ccccc4)cc3NC(=O)C2)c1	chembl401446	9820321	0.3	BBB+	Training
Nc1nc2ccc(OC(F)(F)F)cc2s1	riluzole	5070	0.3	BBB+	Training
C=C	ethylene	6325	0.3	BBB+	Training
CN1C(=O)CC(=O)N(c2ccccc2)c2cc(Cl)ccc21	22316-47-8	2789	0.3	BBB+	Training
CCCCN1CC2Cc3cc(OC)c(OC)cc3C2C1	ar-1d9859	6086	0.31	BBB+	Training
COc1ccc2c3c1OC1CC(O)C=CC31CCN(C)C2	357-70-0	3449	0.32	BBB+	Training
Cc1nc2cc(CNC3CCCNC3c3ccccc3)c(OC(C)C)cc2s1	-	na	0.32	BBB+	Test
c1cncc(C2CCCN2)c1	494-97-3	412	0.32	BBB+	Training
COc1ccc2c3c1O[C@H]1C(=O)CC[C@H]4[C@@H](C2)N(C)CC[C@]314	hydrocodone	5284569	0.32	BBB+	Training
Cc1cnn(C2CCN(c3nc4ccccc4n3Cc3ccc(F)cc3)CC2)c1	antihistamine-1	45272895	0.32	BBB+	Training
O=C1CN=C(c2ccccc2)c2cc([N+](=O)[O-])ccc2N1	nitrazepam	4506	0.32	BBB+	Training
OC1CNCc2ccccc21	4-oh-tiq	11744792	0.32	BBB+	Training
Brc1cccc(Br)c1NC1=NCCN1	4205-93-0	10245368	0.33	BBB+	Training
CCc1cc2cc(C(=O)C3CCC(OC)CC3)ccc2nc1C	jnj-16567083	9948645	0.33	BBB+	Training
ClCC(Cl)(Cl)Cl	1.1.1.2-tetrachloroethane	12418	0.33	BBB+	Training
CCN(CC)CC(=O)Nc1c(C)cccc1C	lidocaine	3676	0.34	BBB+	Training
Cc1ccccc1-c1ccc(N)cc1N(C)C(=O)C(C)(C)c1cc(C(F)(F)F)cc(C(F)(F)F)c1	schembl6867748	18546507	0.34	BBB+	Training
FC(F)(F)CC(Cl)Br	lin_train_45	18356503	0.35	BBB+	Training
CN1CC[C@]23c4c5ccc(O)c4O[C@H]2C(=O)CC[C@@]3(O)[C@H]1C5	oxymorphone	5284604	0.35	BBB+	Training
FC(F)(F)CCC(Cl)Br	4-bromo-4-chloro-1,1,1- trifluoro-butane	na	0.35	BBB+	Test
CCCCCCC1(CC)C(=O)NC(=O)NC1=O	5-hexyl-5-ethyl barbituric acid	8942	0.36	BBB+	Training
CCOC(=O)Nc1cc2c(c(N)n1)N=C(CN(C)c1ccc(OC)cc1)CN2	nsc 269416	320742	0.36	BBB+	Training
COC(C)(C)C	tert-butylmethylether	15413	0.36	BBB+	Training
COc1ccc(-c2nccs2)cc1CNC1CCCNC1c1ccccc1	161499-49-6	9907851	0.36	BBB+	Training
Cc1ccc(Cn2c([C@H]3CNCCO3)nc3ccccc32)cc1	chembl1935441	57395287	0.36	BBB+	Training
Cc1nc2c(c(-n3ccc(C(F)(F)F)n3)n1)CCN2c1ccc(Cl)cc1Cl	compound-4fi	16721039	0.36	BBB+	Training
O=c1[nH]c(C2=CC(N3CCC(c4ccccc4)CC3)CC2)nc2c(Cl)cccc12	compound-s16d	135817291	0.36	BBB+	Training
CNC(=O)c1c(NCC2CCC3(CCC3)CC2)nc(C#N)nc1OCC1CCN(C)CC1	chembl515025	44579121	0.37	BBB+	Training
COc1ccccc1CNC1C2CCN(CC2)C1C(c1ccccc1)c1ccccc1	135095-42-0	9931510	0.37	BBB+	Training
ClC(Cl)=C(Cl)Cl	tetrachloroethylene	31373	0.37	BBB+	Training
CC(C)(C)NCC(O)COc1ccccc1C#N	bunitrolol	2473	0.38	BBB+	Training
CN(C)c1ccc(O)c(CNc2cccc3ccc(CO)nc23)c1	ml	71582706	0.38	BBB+	Training
Clc1ccc(Cl)c(N=C2NCCN2)c1	tz-11	11777724	0.38	BBB+	Training
O=c1ccc(-c2c(-c3ccccc3)nn3ccccc23)nn1CCN1CCCCC1	141060-39-1	10884606	0.38	BBB+	Training
CC(C)NCC(O)COc1ccc(CCOCC2CC2)cc1	betaxolol	2369	0.39	BBB+	Training
COc1cc2c(c(CNC3CCCNC3c3ccccc3)c1)OCC2	l015600	44213642	0.39	BBB+	Training
Clc1ccc2c(c1)C1CNCC1c1ccccc1O2	128915-56-0	14577084	0.39	BBB+	Training
Cc1cccc2c1Oc1ccccc1C1(O)CNCC21	org-30526	na	0.39	BBB+	Test
Clc1ccc2c(c1)C1CCNCC1c1ccccc1O2	b-106, org30526	na	0.39	BBB+	Test
Fc1ccc(Cn2c([C@@H]3CCCNC3)nc3ccccc32)cc1	chembl1935437	57404030	0.39	BBB+	Training
OCCOCCN1CCN([C@@H](c2ccccc2)c2ccc(Cl)cc2)CC1	(s)-hydroxyzine	1548976	0.39	BBB+	Training
CC(Cl)(Cl)Cl	methylchloroform	6278	0.4	BBB+	Training
O=C1CC(=O)N(c2ccccc2)c2cc(Cl)ccc2N1	desmethylclobazam; norclobazam; nordiazepam	89657	0.4	BBB+	Training
c1ccccc1	benzene	241	0.4	BBB+	Training
Cc1ccccc1	toluene	1140	0.4	BBB+	Training
Cc1ccc(C)cc1	p-xylene	7809	0.4	BBB+	Training
Cc1ncc2n1-c1ccc(Cl)cc1C(c1ccccc1F)=NC2	midazolam	4192	0.4	BBB+	Training
FS(F)(F)(F)(F)F	elegas	17358	0.4	BBB+	Training
Cc1ccccc1C	xylene	7237	0.4	BBB+	Training
CC(=O)OC(C)C	isopropyl acetate	7915	0.4	BBB+	Training
C#CC1(O)CCC2C3C(C)CC4=C(CCC(=O)C4)C3CCC21	tibolone	na	0.4	BBB+	Test
C#CC1(O)CCC2C3C(C)CC4=C(CCC(=O)C4)C3CCC21C	tibolone	5470	0.4	BBB+	Training
CCCCCOC(C)=O	pentyl acetate	12348	0.4	BBB+	Training
c1ccc(C2(N3CCCCC3)CCCCC2)cc1	phencyclidine	6468	0.4	BBB+	Training
CC(C)Oc1ccc(OC(F)(F)F)cc1CNC1CCCNC1c1ccccc1	pfizer compound 11	9866153	0.41	BBB+	Training
Clc1cc(Br)cc(Cl)c1NC1=NCCN1	tz-21	12406842	0.41	BBB+	Training
FC(F)OC(Cl)C(F)(F)F	isoflurane	3763	0.42	BBB+	Training
CCCCOC(=O)c1ccc(N)cc1	butyl 4-aminobenzoate (butamben)	2482	0.42	BBB+	Training
CCN(CCC#N)c1ccccc1	n-(2-cyanoethyl)-2-phenylethylamine	8995	0.42	BBB+	Training
COc1ccc(C=C2CCCN=C2c2cccnc2)c(OC)c1	148372-04-7	122226	0.42	BBB+	Training
N#CCCNCCc1ccccc1	3-[(2-phenylethyl)amino]propanenitrile	3155309	0.42	BBB+	Training
CC(C)(C)c1ccccc1	tert-butylbenzene	7366	0.43	BBB+	Training
CN(C)c1ccnc2sc3c(=O)n(C4CCCCCC4)cnc3c12	chembl225032	11537456	0.43	BBB+	Training
CN(C)c1ccnc2sc3c(=O)n(N4CCCCCC4)cnc3c12	869802-58-4	11559235	0.43	BBB+	Training
CN1CCC[C@@H](c2nc3ccccc3n2Cc2ccc(F)cc2)C1	chembl1095819	46888857	0.43	BBB+	Training
O=C1Nc2ccc(Cl)cc2C(c2ccccc2Cl)=NC1O	lorazepam	3958	0.44	BBB+	Training
O=C(Nc1ccc(Cl)nc1)c1ccc(F)c(F)c1	ica-27243	9903497	0.44	BBB+	Training
c1cc(CN2CCCCC2)cc(OCCCNc2nccs2)c1	chebi: 338961	14022497	0.44	BBB+	Training
CC(=O)OCC(C)C	isobutyl acetate	8038	0.45	BBB+	Training
C=Cc1ccccc1	styrene	7501	0.45	BBB+	Training
CCC(=O)OC(Cc1ccccc1)(c1ccccc1)[C@H](C)CN(C)C	propoxyphene	25137868	0.46	BBB+	Training
CN1CN(c2ccccc2)C2(CCN(CCCC(=O)c3ccc(F)cc3)CC2)C1=O	n-methylspiperone	119146	0.46	BBB+	Training
COc1ccc(C(C)(C)C)cc1CNC1C2CCN(CC2)C1C(c1ccccc1)c1ccccc1	147116-67-4	17905241	0.46	BBB+	Training
Clc1cc(Cl)c(NC2=NCCN2)c(Cl)c1	21571-08-4	10470115	0.47	BBB+	Training
Nc1nnc(-c2cccc(Cl)c2Cl)c(N)n1	lamotrigine	3878	0.48	BBB+	Training
CCC(C)N(C)C(=O)c1cc2ccccc2c(-c2ccccc2Cl)n1	pk 11195	1345	0.48	BBB+	Training
COc1cc2sc(C)nc2cc1CNC1CCCNC1c1ccccc1	pfizer compound 17	22620050	0.48	BBB+	Training
COc1ccc(C(C)C)cc1CNC1C2CCN(CC2)C1C(c1ccccc1)c1ccccc1	pfizer compound 1	6426143	0.48	BBB+	Training
CCN(CC)Cc1ccc2c(c1)CCC(N1CCN(CCc3ccc(F)cc3)CC1=O)C2	chembl506480	44592215	0.48	BBB+	Training
O=C(NCCCCN1CCC(Oc2cccc(C(F)(F)F)c2)CC1)c1ccnc2ccccc12	piperidinederivatives 3	69973370	0.48	BBB+	Training
O=S(=O)(c1cccc(Cl)c1)n1ccc2c(N3CCNCC3)c(Cl)ccc21	chembl193400	9822810	0.48	BBB+	Training
c1ccc2c(c1)[nH]c1cnccc12	9h-pyrido[3,4-b]indole	64961	0.48	BBB+	Training
CCc1nc(N)nc(N)c1-c1ccc(Cl)cc1	pyrimethamine	4993	0.49	BBB+	Training
COc1cc2oc(C)nc2cc1CNC1CCCNC1c1ccccc1	pfizer compound 19	22620080	0.49	BBB+	Training
CN1C(=O)CN=C(c2ccccc2)c2cc(Cl)ccc21	diazepam	3016	0.5	BBB+	Training
O=C1CC2(CCCC2)CC(=O)N1CCCCN1CCN(c2ncccn2)CC1	buspirone	2477	0.5	BBB+	Training
CN1CCN2c3ncccc3Cc3ccccc3C2C1	mirtazapine	4205	0.5	BBB+	Training
COc1ccc(CN(CCN(C)C)c2ccccn2)cc1	mepyramine (pyrilamine)	4992	0.5	BBB+	Training
O=C1CN=C(c2ccccc2)c2c(Cl)cccc2N1	chembl351067	14590445	0.5	BBB+	Training
O=C1CN=C(c2ccccc2)c2cc(Cl)ccc2N1	1088-11-5	2997	0.5	BBB+	Training
CC(C)=CCN1CC[C@@]2(C)c3cc(O)ccc3CC1C2C	schembl680675	44246749	0.51	BBB+	Training
CCc1cc2c(s1)N(C)C(=O)CN=C2c1ccccc1Cl	clotiazepam	2811	0.51	BBB+	Training
CCCCCCCCC	nonane	8141	0.52	BBB+	Training
Cc1cccc2c1Oc1ccccc1C1(O)CCNCC21	org-32104	22154175	0.52	BBB+	Training
Fc1ccc([C@@H]2CCNCC2COc2ccc3c(c2)OCO3)cc1	schembl12537969	44274603	0.52	BBB+	Training
CNCCCN1c2ccccc2CCc2cc(O)ccc21	1977-15-7	121249	0.53	BBB+	Training
C/C(=C(\CCOC(=O)C(N)Cc1ccc(OC(=O)C(C)(C)C)c(OC(=O)C(C)(C)C)c1)SSC(C)C)N(C)C=O	zipr-dopa(p)2	na	0.53	BBB+	Test
CCCOC(=O)c1ccc(N)cc1	propyl-4-aminobenzoate	7174	0.55	BBB+	Training
CN(C)c1ccccc1Sc1ccc(CCF)cc1N	afe	na	0.55	BBB+	Test
CC(=O)OCCC(C)C	isopentylacetate	31276	0.55	BBB+	Training
COc1ccc2c3c1O[C@H]1[C@@H](O)C=C[C@H]4C(C2)N(C)CCC341	codeine	23872050	0.55	BBB+	Training
COc1ccc2c3c1O[C@H]1[C@@H](O)CC[C@H]4[C@@H](C2)N(C)CC[C@]314	dihydrocodeine	5284543	0.55	BBB+	Training
CC(C)Br	2-bromopropane	6358	0.56	BBB+	Training
CCC1(O)CC(OC2CC(N3CCOCC3)C(O)C(C)O2)c2c(O)c3c(c(O)c2C1O)C(=O)c1cccc(O)c1C3=O	antibiotic mx 2	107869	0.56	BBB+	Training
CN1CCN(Cc2ccc(C(=O)Nc3cc(-c4ccccc4)ccc3N)cc2)CC1	n-(2-amino-5-phenylphenyl)-4-[(4-methylpiperazin-1-yl)methyl]benzamide	76511930	0.56	BBB+	Training
COc1cccc(CN)c1O	2-(aminomethyl)-6-methoxyphenol	16775572	0.56	BBB+	Training
N#Cc1ccc2c(c1)CCN(CCC1CCC(NC(=O)c3ccnc4ccccc34)CC1)C2	sb-277011a	5311096	0.56	BBB+	Training
c1ccc2c(c1)CCNC2	nsc 15312	7046	0.56	BBB+	Training
C#CCN(C)[C@H](C)Cc1ccccc1	selegiline	26757	0.57	BBB+	Training
COC1=C2O[C@H]3C(=O)C=C[C@H]4[C@H]5CC(C=C1)C2[C@@]34CCN5C	oxycodone	54373571	0.57	BBB+	Training
COc1ccc2[nH]nc(NC3CCN(Cc4ccc5c(c4)OCO5)CC3)c2c1	chembl371222	11531010	0.57	BBB+	Training
Cc1ccn(CCCCN2CCN(c3cc(C(F)(F)F)nc(C(C)(C)C)n3)CC2)c(=O)c1	chembl382773	15949564	0.57	BBB+	Training
Cc1nnc2n1C1CCC(Cl)CC1C(c1ccccc1Cl)=NC2	triazolam	na	0.57	BBB+	Test
OC(CNCC(O)C1CCc2cc(F)ccc2O1)C1CCc2cc(F)ccc2O1	nebivolol	71301	0.57	BBB+	Training
Brc1cc(Br)c(NC2=NCCN2)c(Br)c1	tz-19	12406843	0.58	BBB+	Training
CC(CF)NC[C@H](O)COc1cccc2[nH]c3ccccc3c12	(s)-flurocarazolol	10358392	0.58	BBB+	Training
CN(c1nc2ccccc2s1)C1CCN(CC(O)COc2ccc(F)c(F)c2)CC1	lubeluzole	9932580	0.59	BBB+	Training
CCC(=O)N(c1ccccc1)C1CCN(CCc2ccccc2)CC1	fentanyl	3345	0.6	BBB+	Training
O=C1Nc2ccc(Cl)cc2C(c2ccccc2)=NC1O	604-75-1	4616	0.6	BBB+	Training
CNCCCN1c2ccccc2Sc2ccccc21	desmonomethylpromazine	28315	0.6	BBB+	Training
COC(=O)C1C(OC(=O)c2ccccc2)CC2CCC1N2C	cocaine	2826	0.6	BBB+	Training
CC1NC(=NCC(F)F)Nc2cccc(Cl)c21	5-hydroxytryptamine (5-ht) receptor ligand 1b	135458393	0.6	BBB+	Training
CCC12CCN(CC3(O)CC3)C(Cc3ccc(O)cc31)C2(C)C	bremazocine	1223	0.6	BBB+	Training
CCCCC1CCN(CCCN2C(=O)CCc3ccccc32)CC1	77-lh-28-1	10236758	0.6	BBB+	Training
CN(C)Cc1ccc(C(=O)Nc2ccccc2N)cc1	schembl12684742	53245487	0.6	BBB+	Training
Cc1nc(N2CCc3ccccc3CC2)c(C#N)c(=O)n1CC(F)(F)F	schembl6947600	22004013	0.6	BBB+	Training
Clc1ccc2c(c1)C(N1CCNCC1)=Nc1ccccc1O2	amoxapine	2170	0.6	BBB+	Training
S=C=S	carbon disulfide	6348	0.6	BBB+	Training
c1cnc(N2CCNCC2)nc1	1-(2-pyrimidinyl)-piperazine	88747	0.6	BBB+	Training
CC(C)(C)C1CCCCC1	tert-butylcyclohexane	18508	0.61	BBB+	Training
CC1=NC(O)C(=O)Nc2ccc(Cl)cc21	oxazepam	na	0.61	BBB+	Test
COc1ccc(C2CNC(=O)C2)cc1OC1CCCC1	rolipram	5092	0.61	BBB+	Training
COc1cc2sc(C3CC3)nc2cc1CNC1CCCNC1c1ccccc1	pfizer compound 24	22620085	0.62	BBB+	Training
COc1ccc(C(CN(C)C)C2(O)CCCCC2)cc1	venlafaxine	5656	0.62	BBB+	Training
COc1ccc(OC(F)(F)F)cc1CNC1CCCNC1c1ccccc1	145877-52-7	9864647	0.63	BBB+	Training
Cc1ccc(O)c(Cn2c(NC3CCN(CCN)CC3)nc3c(C)cccc32)n1	jnj-2408068	511013	0.63	BBB+	Training
OC(c1cc(C(F)(F)F)nc2c(C(F)(F)F)cccc12)C1CCCCN1	mefloquine	4046	0.63	BBB+	Training
CCC(C)Nc1ccc(I)c(NC(C)CC)c1	4-iodo-n,n'-isopropyl-m- xylenediamine	na	0.64	BBB+	Test
CN(C)CCOC(C)(c1ccccc1)c1ccccn1	doxylamine	3162	0.64	BBB+	Training
Clc1ccc(N2CCN(Cc3cnn4ccccc34)CC2)cc1	fauc-113	10404144	0.64	BBB+	Training
CCc1nc(N)nc(N)c1-c1ccc(Cl)c(Cl)c1	etoprine	29142	0.65	BBB+	Training
CC(C)(C)N1CCC(c2ccccc2)(c2ccccc2)CC1	budipine	68778	0.66	BBB+	Training
CCCCCCCCCC	decane	15600	0.67	BBB+	Training
Cc1nc(Nc2ccc(F)cc2)nc(N2CCc3ccccc3C2C)c1C	revaprazan	204104	0.68	BBB+	Training
Cc1ccccc1-c1ccncc1C(=O)N(C)Cc1cc(C(F)(F)F)cc(C(F)(F)F)c1	chembl204958	9846662	0.68	BBB+	Training
CCCCCCCC	octane	356	0.69	BBB+	Training
c1ccc(NCCCOc2cccc(CN3CCCCC3)c2)nc1	chembl142149	10019237	0.69	BBB+	Training
CC(C)c1cccc(C(C)C)c1O	propofol, diprivan	4943	0.7	BBB+	Training
COc1cccc([C@@]2(O)CCCC[C@@H]2CN(C)C)c1	tramadol	33741	0.7	BBB+	Training
Cc1nnc2n1-c1ccc(Cl)cc1C(c1ccccc1Cl)=NC2	28911-01-5	5556	0.7	BBB+	Training
c1ccc2c(c1)CCCN2	1,2,3,4-tetrahydroquinoline	69460	0.7	BBB+	Training
CNC(=O)c1c(NCC2CCC3(CCC3)CC2)nc(C#N)nc1OCCO	irie-13b	25030810	0.7	BBB+	Training
OCCN1CCN(CCCN2c3ccccc3Sc3ccc(Cl)cc32)CC1	perphenazine	4748	0.7	BBB+	Training
OCCOCCN1CCN(C2=Nc3ccccc3Sc3ccccc32)CC1	quetiapine	5002	0.7	BBB+	Training
COc1ccc(-c2nc(-c3cccc(CN(C)C)c3)n(CCO)n2)cc1	schembl6578223	21180284	0.71	BBB+	Training
CNCCC(Oc1ccc(C(F)(F)F)cc1)c1ccccc1	fluoxetine	3386	0.72	BBB+	Training
Oc1ccc2c(Oc3ccc(OCCN4CCCCC4)cc3)c(-c3cccc(F)c3)ccc2c1	chembl390021	44427373	0.73	BBB+	Training
C=CCCCCCC	1-octene	8125	0.74	BBB+	Training
CCCCCCNC(=O)C(c1ccccc1)c1ccccc1	n-hexyl-2,2-diphenylacetamide	4080062	0.74	BBB+	Training
CCCCN1C2CC[C@@H]1C[C@@H](OC(c1ccc(F)cc1)c1ccc(F)cc1)C2	jhw 007	na	0.74	BBB+	Test
COc1cccc(CC2CCN(C3CCC(OC)(c4ccc5c(c4)OCO5)CC3)CC2)c1	bms-184111	10388384	0.74	BBB+	Training
Cc1ncc2n1-c1ccc(Cl)cc1C(c1ccccc1Cl)=NC2	climazolam	68790	0.74	BBB+	Training
NCc1cccc(NC(=O)c2ccc3ccccc3c2)c1	ctk7e5530	16777599	0.74	BBB+	Training
CSc1ccc2c(c1)N(CCC1CCCNC1)c1ccccc1S2	northioridazine	114376	0.75	BBB+	Training
CN(C)C(=O)C(CCN1CCC(O)(c2ccc(Cl)cc2)CC1)(c1ccccc1)c1ccccc1	loperamide(1+)	3955	0.77	BBB+	Training
CN(C)Cc1ccc(C(=O)Nc2cc(-c3cccs3)ccc2N)cc1	Molecule913	na	0.77	BBB+	Test
Cc1ccc(/C(=C/CN2CCCC2)c2ccccn2)cc1	tripyrolidine	688585	0.77	BBB+	Training
Fc1ccc(Cn2c([C@H]3CNCCO3)nc3ccccc32)cc1	9b	57402315	0.77	BBB+	Training
Cc1cc2c(s1)=Nc1ccccc1NC=2N1CCN(C)CC1	olanzapine	135398745	0.78	BBB+	Training
CN(c1nc2ccccc2s1)C1CCN(CC(O)COc2ccc(F)cc2)CC1	sabeluzole	59823	0.78	BBB+	Training
COc1cc(-n2cnc3cc(-c4ccc(Cl)cc4)sc3c2=O)ccc1OCCN1CCCC1	515141-51-2	9826520	0.78	BBB+	Training
COc1ccccc1N1CCN(CCCCNC(=O)c2ccc3ccccc3c2)CC1	piperazinederivatives 12	3038495	0.78	BBB+	Training
COCCCC/C(=N/OCCN)c1ccc(C(F)(F)F)cc1	fluvoxamine	5324346	0.79	BBB+	Training
Cc1cc2c(s1)Nc1ccccc1N=C2N1CCN(C)CC1	olanzapine	135398745	0.8	BBB+	Training
CCCCCCC	heptane	8900	0.8	BBB+	Training
CCCCC	pentane	8003	0.8	BBB+	Training
CCCCCC	n-hexane	8058	0.8	BBB+	Training
CSc1ccc2c(c1)N(CCC1CCCCN1)c1ccccc1S2	northioridazine	558813	0.8	BBB+	Training
CN1CCN(C2=Nc3ccccc3Oc3ccc(Cl)cc32)CC1	loxapine	3964	0.8	BBB+	Training
CN(C)CCCN1c2ccccc2CCc2ccccc21	imipramine	3696	0.8	BBB+	Training
CCc1ccc(-c2ccc(C(=O)N(C)C3CCN(C(=O)N4CCC(N5CCCCC5)C4)C3)cc2)cc1	mchr antagonist 23c	73226213	0.81	BBB+	Training
Cc1nc(N)nc(N)c1-c1ccc(Cl)c(Cl)c1	metoprine	24466	0.81	BBB+	Training
N[C@@H]1C[C@H]1c1ccc(F)cc1	(1r,2s)-2-(4-fluorophenyl)cyclopropan-1-amine	3082666	0.81	BBB+	Training
Cc1cccc2c1Oc1ccccc1C1(O)CCN(C)CC21	org4428	9860946	0.82	BBB+	Training
CCCC(=O)c1ccc2c(c1)N(CCCN1CCN(C)CC1)c1ccccc1S2	butaperazine	12598	0.83	BBB+	Training
CC1CCN(CCCC(=O)c2ccc(F)cc2)CC1	melperone	15387	0.83	BBB+	Training
CN(C)CCCN1c2ccccc2CCC2CCCCCC21	s113 amitryptalline	na	0.83	BBB+	Test
CN(C)CCCN1c2ccccc2Cc2ccccc21	zinc1677753	240090	0.83	BBB+	Training
Clc1ccc2[nH]nc(NC3CCN(Cc4ccc5c(c4)OCO5)CC3)c2c1	mchr antagonist 19	11653882	0.83	BBB+	Training
CCOC(=O)C1(c2ccccc2)CCN(C)CC1	meperidine	4058	0.85	BBB+	Training
OC(CCN1CCCCC1)(c1ccccc1)C1CC2C=CC1C2	biperiden	2381	0.85	BBB+	Training
COc1cc2sc(C(C)(C)C)nc2cc1CNC1CCCNC1c1ccccc1	pfizer compound 21	22620091	0.85	BBB+	Training
C=CCCCCCCC	1-nonene	31285	0.86	BBB+	Training
CCCCC(C)C	2-methyl heptane	11582	0.86	BBB+	Training
CCCCCC(C)C	2-methylheptane	11594	0.86	BBB+	Training
COc1ccccc1CNC1CCCNC1c1ccccc1	145148-39-6	18435769	0.87	BBB+	Training
CCN(C)C(=O)Oc1cccc(C(C)N(C)C)c1	105601-20-5	5077	0.88	BBB+	Training
CN(C)Cc1ccc(C(=O)Nc2cc(-c3ccccc3)ccc2N)cc1	schembl18653512	53245431	0.88	BBB+	Training
COC(=O)C(c1ccccc1)C1CCCCN1	methylphenidate	4158	0.88	BBB+	Training
FC(F)Oc1ccc(OC(F)(F)F)cc1CNC1CCCNC1c1ccccc1	145742-22-9	10201984	0.88	BBB+	Training
COc1cc2c(cc1OC)C(=O)C(CC1CCN(Cc3ccccc3)CC1)C2	donepezil	3152	0.89	BBB+	Training
CN(Cc1cc(C(F)(F)F)cc(C(F)(F)F)c1)C(=O)c1cnccc1-c1ccccc1Cl	schembl5966350	9847664	0.89	BBB+	Training
Fc1ccc(Cn2c([C@H]3CNCCS3)nc3ccccc32)cc1	chembl1935446	57397056	0.89	BBB+	Training
CCC(=O)C(CC(C)N(C)C)(c1ccccc1)c1ccccc1	methadone	4095	0.9	BBB+	Training
CN(C)CCC=C1c2ccccc2CCc2ccccc21	50-48-6	2160	0.9	BBB+	Training
CCCC(C)CC	3-methylhexane (2- ethylpentane)	11507	0.9	BBB+	Training
C1CCCCC1	cyclohexane	8078	0.9	BBB+	Training
CC1CCCC1	methylcyclopentane	7296	0.9	BBB+	Training
CCC(=O)NC1CCC(CCN2CCN(c3cccc(Cl)c3Cl)CC2)CC1	piperazinederivatives 7	70696192	0.9	BBB+	Training
CCN(CC)CCNC(=O)c1cc(Cl)c(N)cc1OC	metoclopramide	4168	0.9	BBB+	Training
CNC(C)Cc1ccccc1	methamphetamine (pervertin)	1206	0.9	BBB+	Training
COc1ccc(-c2cc(NCCO)c3ccccc3n2)cc1	chembl88330	9971682	0.9	BBB+	Training
COc1ccc(CCN2CCN(CCCc3ccccc3I)CC2)cc1OC	1-[2-(3,4-dimethoxyphenyl)ethyl]-4-[3-(2-iodophenyl)propyl]piperazine	11627361	0.9	BBB+	Training
CC(C)(C)c1cc(CN2CCN(CC(O)c3ccc(Cl)cc3)CC2)cc(C(C)(C)C)c1O	am-36	9890390	0.91	BBB+	Training
CC/C(=C(\c1ccccc1)c1ccc(OCCN(C)C)cc1)c1ccccc1	s123	2733526	0.92	BBB+	Training
COc1ccc(C(C)C)cc1CNC1CCCNC1c1ccccc1	pfizer compound 8	9902443	0.92	BBB+	Training
Oc1ccc2c(Oc3ccc(OCCN4CCCCC4)cc3)c(-c3ccc(F)c(F)c3)ccc2c1	chembl244206	44427374	0.92	BBB+	Training
CC(N)Cc1ccccc1	amphetamine	3007	0.93	BBB+	Training
C=CCCCCCCCC	1-decene	13381	0.96	BBB+	Training
CC(C)(C)c1ccc(OC(F)(F)F)c(CNC2CCCNC2c2ccccc2)c1	145742-01-4	9909299	0.96	BBB+	Training
CC1CCCCC1	methylcyclohexane	7962	0.96	BBB+	Training
NCCCN1c2ccccc2Sc2ccc(Cl)cc21	2095-17-2	74981	0.97	BBB+	Training
CCCCCCC(C)C	2-methyl nonane	18591	0.98	BBB+	Training
COc1ccc(C(C)(C)C)cc1CNC1CCCNC1c1ccccc1	pfizer compound 6	18533772	0.98	BBB+	Training
Ic1ccc(CN2CCCCC2)cc1CN1CCCCC1	4-iodo-alpha,alpha'- dipiperidino-m-xylene	12780299	0.98	BBB+	Training
CC(CN(C)C)CN1c2ccccc2CCc2ccccc21	trimipramine	5584	0.99	BBB+	Training
CN1CCN2c3ccccc3Cc3ccccc3C2C1	24219-97-4	4184	0.99	BBB+	Training
CN1CC[C@@]2(C)c3cc(OC(=O)Nc4ccccc4)ccc3N(C)[C@@H]12	phenserine	192706	1	BBB+	Training
CCCC(C)C	2-methylpentane (isohexane)	7892	1	BBB+	Training
CC(C)(C)OC(=O)CCCc1ccc(N(CCCl)CCCl)cc1	tertbutylchlorambucil	83909	1	BBB+	Training
CCC(C)(C)C	2,2-dimethylbutane	6403	1	BBB+	Training
CCC(C)CC	3-methylpentane	7282	1	BBB+	Training
CN(C)CC/C=C1\c2ccccc2COc2ccccc21	doxepin	667477	1	BBB+	Training
CS(=O)(=O)NC1CCC(CCN2CCN(c3cccc(Cl)c3Cl)CC2)CC1	chembl2024515	70683583	1	BBB+	Training
N#Cc1ccc(S(=O)(=O)C2CCN(CCc3ccc(F)cc3F)CC2)cc1	compound 26	9908431	1	BBB+	Training
CCCCCCN1CCN(c2ccc(I)cc2)CC1	1-hexyl-4-(4- iodophenyl)piperazine	13720676	1.01	BBB+	Training
CC1CCC(C)C(C)C1	tripropylphosphine	91517	1.02	BBB+	Training
CN1CC2c3ccccc3Oc3ccc(Cl)cc3C2C1	org-5222	9903970	1.03	BBB+	Training
CN1CCC2(O)c3ccccc3Oc3ccc(Cl)cc3C2C1	b-102, asenapine, org5222	na	1.03	BBB+	Test
CN(C)CCCN1c2ccccc2CCc2ccc(Cl)cc21	clomipramine	2801	1.04	BBB+	Training
CNCCC=C1c2ccccc2CCc2ccccc21	nortriptyline	4543	1.04	BBB+	Training
COc1ccc(Cl)cc1[C@]1(F)C(=O)Nc2cc(C(F)(F)F)ccc21	bms-204352	214350	1.04	BBB+	Training
O=C(NCCCCN1CCC(Oc2cccc(C(F)(F)F)c2)CC1)c1ccc(Br)cc1	schembl7050625	69971149	1.04	BBB+	Training
CCCCCCCC(C)C	2-methylnonane	13379	1.05	BBB+	Training
CN(C)CCCN1c2ccccc2Sc2ccc(Cl)cc21	50-53-3	2726	1.06	BBB+	Training
CN(C)CCC=C1c2ccccc2C=Cc2ccccc21	cyclobenzaprine	2895	1.06	BBB+	Training
CN1CCC2c3cc(Cl)ccc3Oc3ccccc3C2C1	7-k06	na	1.06	BBB+	Test
CC1CCCCC1C	1,2-dimethylcyclohexane	11416	1.07	BBB+	Training
CC(=O)NC1CCC(CCN2CCN(c3cccc(Cl)c3Cl)CC2)CC1	chembl2024514	70683582	1.08	BBB+	Training
CCc1ccc(C(=O)C(C)CN2CCCC2)cc1	inaperisone	65860	1.08	BBB+	Training
CNC(C)CC1CCCCC1	101-40-6	7558	1.08	BBB+	Training
NCCCN1c2ccccc2CCc2ccccc21	desmethyldesipramine	159642	1.1	BBB+	Training
COc1ccc(CCN2CCC(Nc3nc4ccccc4n3Cc3ccc(F)cc3)CC2)cc1	astemizole	2247	1.1	BBB+	Training
CC12NC(Cc3ccccc31)c1ccccc12	77086-21-6	1207	1.11	BBB+	Training
O=C(O)C=C1C=CC(=O)O1	4-carboxymethylenebut-2-en-4-olide	120	1.11	BBB+	Training
N#Cc1ccc(OCC2CCN(C/C=C/I)CC2)cc1	i-4 (44cyanophenoxymethylpiperidineniodoallyl)	9864749	1.13	BBB+	Training
O=C(CCC1CCN(Cc2ccccc2)CC1)c1ccc2c(c1)NCCCC2	zanapezil	198752	1.14	BBB+	Training
COCCc1ccc(OCC(O)CNC(C)C)cc1	metoprolol	4171	1.15	BBB+	Training
O=C(NCCCCN1CCC(Nc2cccc(C(F)(F)F)c2)CC1)c1ccc(Br)cc1	piperidinederivatives 2	69974186	1.18	BBB+	Training
CNCCCN1c2ccccc2CCc2ccccc21	2qju	2995	1.2	BBB+	Training
CCc1cccc(N=C(C)Nc2cccc(CC)c2)c1	9-c17	19427054	1.2	BBB+	Training
CN(C)CCCN1c2ccccc2Sc2ccccc21	promazine	4926	1.23	BBB+	Training
Oc1ccc2c(Oc3ccc(OCCN4CCCCC4)cc3)c(-c3ccc(F)cc3)ccc2c1	chembl244205	11720175	1.25	BBB+	Training
COc1cc2sc(-c3ccccc3)nc2cc1CNC1CCCNC1c1ccccc1	pfizer compound 23	22620066	1.26	BBB+	Training
COc1ccc(-c2nc(-c3cccc(CN(C)C)c3)n(C)n2)cc1	schembl6584053	17807768	1.26	BBB+	Training
CN(C)CCOC(c1ccccc1)c1ccccc1	diphenhydramine	3100	1.3	BBB+	Training
O=C(CCCN1CCC(O)(c2ccc(Cl)cc2)CC1)c1ccc(F)cc1	haloperidol	3559	1.3	BBB+	Training
CC(CN1c2ccccc2Sc2ccccc21)N(C)C	promethazine	4927	1.3	BBB+	Training
CNCCCC12CCC(c3ccccc31)c1ccccc12	maprotiline	4011	1.3	BBB+	Training
OC(CCN1CCCCC1)(c1ccccc1)C1CCCCC1	trihexyphenidyl	5572	1.32	BBB+	Training
CNCCCN1c2ccccc2Sc2cccc(Cl)c21	nor-1-chlorpromazine	154294793	1.37	BBB+	Training
CC(C)CN1CCN(c2ccc(I)cc2)CC1	1-isobutyl-4-(4-iodophenyl)piperazine	13720674	1.38	BBB+	Training
CC(C)N1CCN(c2ccc(I)cc2)CC1	1-(4-iodophenyl)-4-isopropylpiperazine	58486189	1.38	BBB+	Training
CCC(C)N1CCN(c2ccc(I)cc2)CC1	1-isobutyl-4-(4-iodophenyl)piperazine	142271743	1.38	BBB+	Training
COCn1nc(-c2ccc(OC)cc2)nc1-c1cccc(CN(C)C)c1	schembl6578579	21180375	1.38	BBB+	Training
O=C(CCCN1CCC(O)(c2ccc(Br)cc2)CC1)c1ccc(F)cc1	bromperidol	2448	1.38	BBB+	Training
O=C(CCN1CCC(O)(c2ccc(Br)cc2)CC1)c1ccc(F)cc1	bromperidol	na	1.38	BBB+	Test
CNCCCN1c2ccccc2Sc2ccc(Cl)cc21	1225-64-5	62875	1.4	BBB+	Training
CN1CCN(CCCN2c3ccccc3Sc3ccc(C(F)(F)F)cc32)CC1	117-89-5	5566	1.4	BBB+	Training
CC(NC(C)(C)C)C(=O)c1cccc(Cl)c1	bupropion (zyban)	444	1.4	BBB+	Training
CC1CCN(CCCN2c3ccccc3Sc3ccc(C(F)(F)F)cc32)CC1	chembl4248308	21440942	1.44	BBB+	Training
CN(C)CCCN1c2ccccc2Sc2ccc(C(F)(F)F)cc21	trifluopromazine	5568	1.44	BBB+	Training
CN1CCN(CCCN2c3ccccc3Sc3cccc(C(F)(F)F)c32)CC1	-	na	1.44	BBB+	Test
O=C(CCCN1CCCN(c2ccc(Cl)cc2)CC1)c1ccc(F)cc1	chembl476108	11653679	1.48	BBB+	Training
OCCN1CCN(CCCN2c3ccccc3Sc3ccc(C(F)(F)F)cc32)CC1	fluphenazine	3372	1.5	BBB+	Training
CN(C)CCC(c1ccc(Cl)cc1)c1ccccn1	chlorpheniramine	2725	1.53	BBB+	Training
CN[C@H]1CC[C@@H](c2ccc(Cl)c(Cl)c2)c2ccccc21	sertraline	68617	1.6	BBB+	Training
FC(F)(F)c1ccc(N2CCNCC2)nc1Cl	chebi: 568657	9796408	1.64	BBB+	Training
CC(C)c1ccc(SCCCC2CCN2C)cc1	Molecule1058	na	1.7	BBB+	Test
BrC(Br)Br	bromoform	5558	na	BBB+	Training
C#CC(C)(O)CC	3-methyl-1-pentyn-3-ol	6494	na	BBB+	Training
C#CC(O)(/C=C/Cl)CC	ethchlorvynol	5281077	na	BBB+	Training
C#CC(OC(N)=O)c1ccccc1	carfimate	19111	na	BBB+	Training
C#CC1(OCC(O)CN2CCN(c3ccc(F)cc3)CC2)CCCCC1	fluciprazine	216227	na	BBB+	Training
C#CCC1(OC(N)=O)CCCCC1	hexapropymate	9661	na	BBB+	Training
C#CCN(C)CCCOc1ccc(Cl)cc1Cl	clorgiline	4380	na	BBB+	Training
C#CCN(C)Cc1ccccc1	pargyline	4688	na	BBB+	Training
C#CCN1C(=O)CN=C(c2ccccc2)c2cc(Cl)ccc21	pinazepam	40391	na	BBB+	Training
C#CCN[C@@H]1CCc2ccccc21	rasagiline	3052776	na	BBB+	Training
C#C[C@]1(O)CC[C@H]2C3CCC4=Cc5c(cnn5-c5ccc(F)cc5)CC4(C)[C@H]3CCC21C	nivazol(nivacortol)	32336	na	BBB+	Training
C/C(=C(/CCO)SSCC1CCCO1)N(C=O)Cc1cnc(C)nc1N	fursultiamine	3002119	na	BBB+	Training
C/C(=C(/CCOC(=O)c1ccccc1)SS/C(CCOC(=O)c1ccccc1)=C(\C)N(C=O)Cc1cnc(C)nc1N)N(C=O)Cc1cnc(C)nc1N	bisbentiamine	3034022	na	BBB+	Training
C/C(=C(\CCOC(=O)c1ccccc1)SC(=O)c1ccccc1)N(C=O)Cc1cnc(C)nc1N	bentiamine	3036235	na	BBB+	Training
C/C(=C(\CCOP(=O)(O)O)SC(=O)c1ccccc1)N(C=O)Cc1cnc(C)nc1N	benfotiamine	3032771	na	BBB+	Training
C/C(=C/CCN1CCC2(CC1)C(=O)NCN2c1ccccc1)c1ccc(F)cc1	spirilene	6436870	na	BBB+	Training
C/C(=C1/CCOC(=O)S1)N(C=O)Cc1cnc(C)nc1N	cycotiamine	3034024	na	BBB+	Training
C/C=C(\CC)C(=O)NC(N)=O	1-(2-ethylcrotonoyl)urea	5354486	na	BBB+	Training
C/C=C/C(=O)N(CC)C(CC)C(=O)N(C)C	crotetamide	5368010	na	BBB+	Training
C/C=C/C(=O)N(CCC)C(CC)C(=O)N(C)C	cropropamide	5369258	na	BBB+	Training
C/C=C/C1=C(C(=O)O)N2C(=O)[C@@H](NC(=O)[C@H](N)c3ccc(O)cc3)[C@H]2SC1	cefprozil	5281006	na	BBB-	Training
C/C=C/C=C/C1OC(O)(C(CC)C(=O)NC/C=C/C=C(\C)C(OC)C(C)C2OC(/C=C/C=C/C=C(\C)C(=O)c3c(O)ccn(C)c3=O)C(O)C2O)C(O)C(OC2OC(C)C(OC3OC(C)C(OC)C(O)C3OC)C(OC)C2O)C1(C)C	efrotomycin	135434844	na	BBB-	Training
C/C=C\C1O[C@]2(C(=O)COC(=O)c3ccncc3)CC[C@@]3(O1)[C@@H]1CCC4=CC(=O)CC[C@]4(C)[C@H]1[C@@H](O)C[C@]23C	nicocortonida	6436148	na	BBB+	Training
C1=C(CC2=NCNC2)CCc2ccccc21	schembl1232177	124655	na	BBB+	Training
C1=Cc2cccc(OCC3CNCCO3)c2C1	indeloxazine	3704	na	BBB+	Training
C=C(C)CNCC(=O)N(C)c1ccc(Cl)cc1C(=O)c1ccccc1	dinazafone	68903	na	BBB+	Training
C=C(C)[C@@H]1CCC(C)=CC1c1c(O)cc(CCCCC)cc1O	resorcinol, 2-p-mentha-1,8-dien-3-yl-5-pentyl-, (-)-(e)-	26346	na	BBB+	Training
C=C(CC)C(=O)c1ccc(OCC(=O)O)c(Cl)c1Cl	etacrynicacid	3278	na	BBB-	Training
C=C1CC2C3C=CC4=CC(=O)CCC4(C)C3C(O)CC2(C)[C@@]1(O)C(=O)CO	isoprednidene	71888	na	BBB+	Training
C=C1CC2C3CCC4=CC(=O)C=CC4(C)C3C(O)CC2(C)C1(O)C(=O)CO	prednylidene	11740	na	BBB+	Training
C=C1CC[C@@]2(O)[C@H]3Cc4ccc(O)c5c4[C@@]2(CCN3CC2CC2)[C@H]1O5	nalmefene	5284594	na	BBB+	Training
C=C1C[C@H](C)[C@H]2[C@H]3Cc4ccc(O)cc4[C@@]2(CCN3CC2CCC2)C1	xorphanol	5488631	na	BBB+	Training
C=C1C[C@H]2[C@@H]3CCC4=CC(=O)C=C[C@]4(C)[C@@]3(F)C(O)C[C@]2(C)[C@@]1(O)C(=O)CO	fluprednidene	92921	na	BBB+	Training
C=C1Cc2c(CCN(CCC)CCC)ccc(O)c2N1	01/01/1948 00:00	na	na	BBB+	Test
C=C1c2c(Cl)ccc(O)c2C(O)=C2C(=O)C3(O)C(O)=C(C(N)=O)C(=O)C(N(C)C)C3C(O)C12	meclocycline	54684337	na	BBB-	Training
C=C1c2cccc(O)c2C(O)=C2C(=O)[C@]3(O)C(O)=C(C(N)=O)C(=O)[C@@H](N(C)C)[C@@H]3[C@@H](O)[C@H]12	methacycline	54675785	na	BBB-	Training
C=C1c2ccccc2CN(CCCN(C)C)c2ccccc21	enprazepine	208922	na	BBB+	Training
C=CC(N)CCC(=O)O	vigabatrin	5665	na	BBB+	Training
C=CC1(C(C)CCC)C(=O)NC(=O)NC1=O	vinylbital	72135	na	BBB+	Training
C=CC1=C(C(=O)O)N2C(=O)[C@@H](NC(=O)/C(=N/O)c3csc(N)n3)[C@H]2SC1	cefdinir	6915944	na	BBB-	Training
C=CC1=C(C(=O)O)N2C(=O)[C@@H](NC(=O)/C(=N/OCC(=O)O)c3csc(N)n3)[C@H]2SC1	cefixime	5362065	na	BBB-	Training
C=CC1CNCCC1CCCc1ccnc2ccc(OC)cc12	viqualine	51669	na	BBB+	Training
C=CC1O[C@@H]2CC3C4CCC5=CC(=O)C=CC5(C)C4(F)C(O)CC3(C)[C@]2(C(=O)CO)O1	acrocinonide	176868	na	BBB+	Training
C=CCC(CC)(CC)C(N)=O	valdetamide	68845	na	BBB+	Training
C=CCC(N)Cc1ccccc1	aletamine (alfetamine)	20254	na	BBB+	Training
C=CCC1(C(C)C)C(=O)NC(=O)NC1=O	aprobarbital	6464	na	BBB+	Training
C=CCC1(C(C)CC)C(=O)NC(=O)NC1=O	talbutal	8275	na	BBB+	Training
C=CCC1(C(C)CCC)C(=O)NC(=S)NC1=O	thiamylal	3032285	na	BBB+	Training
C=CCC1(C2C=CCCC2)C(=O)NC(=S)NC1=O	thialbarbital	3032306	na	BBB+	Training
C=CCC1(CC(=C)Br)C(=O)NC(=O)NC1=O	brallobarbital	68416	na	BBB+	Training
C=CCC1(CC(C)(C)C)C(=O)NC(=O)NC1=O	nealbarbital	521716	na	BBB+	Training
C=CCC1(CC(C)C)C(=O)NC(=O)NC1=O	butalbital	2481	na	BBB+	Training
C=CCC1(CC(C)O)C(=O)NC(=O)NC1=O	proxibarbal	17336	na	BBB+	Training
C=CCN1C(=O)C(CC(C)C)NC1=S	albutoin	3032361	na	BBB+	Training
C=CCN1C(=O)OC(C)C1=O	allomethadione	10683	na	BBB+	Training
C=CCN1CCC23c4c5ccc(O)c4OC2C2(OC)C=CC3(CC2[C@](C)(O)CCC)C1C5	dtxsid90937058	72090	na	BBB+	Training
C=CCN1CCC23c4c5ccc(OC(C)=O)c4OC2C(OC(C)=O)C=CC3C1C5	diacetylnalorphine	631837	na	BBB+	Training
C=CCN1CCCC1CNC(=O)c1cc(S(=O)(=O)NC)c(N)cc1OC	alpiropride	71253	na	BBB+	Training
C=CCN1CCCC1CNC(=O)c1cc(S(N)(=O)=O)cc(OC)c1OC	veralipride	47979	na	BBB+	Training
C=CCN1CC[C@]23CCCC[C@H]2[C@H]1Cc1ccc(O)cc13	levallorphan	5359371	na	BBB+	Training
C=CCN1CC[C@]23c4c5ccc(O)c4O[C@H]2[C@@H](O)C=C[C@H]3[C@H]1C5	nalorphine	5284595	na	BBB+	Training
C=CCN1C[C@H](C(=O)N(CCCN(C)C)C(=O)NCC)C[C@@H]2c3cccc4[nH]cc(c34)C[C@H]21	cabergoline	54746	na	BBB+	Training
C=CCONC1=Nc2ccc(Cl)cc2C(c2ccccc2Cl)=NC1	uldazepam	34274	na	BBB+	Training
C=CCSCC(=O)NC1C(=O)N2C1SC(C)(C)C2C(=O)O	almecillin	11330	na	BBB-	Training
C=CC[C@@H]1/C=C(\C)C[C@H](C)C[C@H](OC)[C@H]2O[C@@](O)(C(=O)C(=O)N3CCCC[C@H]3C(=O)O[C@H](/C(C)=C/[C@@H]3CC[C@@H](O)[C@H](OC)C3)[C@H](C)[C@@H](O)CC1=O)[C@H](C)C[C@@H]2OC	tacrolimus	445643	na	BBB-	Training
C=NC(C(=O)NC1C(=O)N2C1SC(C)(C)C2C(=O)O)c1ccccc1	6489-97-0	4084	na	BBB-	Training
CC#C[C@]1(O)CC[C@H]2[C@@H]3CCC4=CC(=O)CCC4=C3[C@@H](c3ccc(N(C)C)cc3)C[C@@]21C	mifepristone	55245	na	BBB-	Training
CC(=O)C1(O)CCC2C3CCC4=CC(=O)C=CC4(C)C3C(O)CC21C	deprodone	89339	na	BBB+	Training
CC(=O)C12OC(C)(C)OC1CC1C3CCC4=CC(=O)CCC4(C)C3CCC12C	algestone-acetonide	21075	na	BBB+	Training
CC(=O)C1=C(O)[C@@]2(O)C(=O)c3c(c(C)c4ccc(C)c(O)c4c3O)C[C@H]2[C@@H](N)C1=O	cetocycline	71402	na	BBB-	Training
CC(=O)C1CCC2C3CC(C)C4=CC(=O)C=CC4(C)C3C(O)CC12C	endrysone (endrisone)	37049	na	BBB+	Training
CC(=O)C1CCC2C3CC=C4CC(OC(=O)CCC(=O)O)CCC4(C)C3CCC12C	pregnenolone-succinate	20728	na	BBB+	Training
CC(=O)N1CCN(C(=O)Cc2cc(F)cc(F)c2)[C@@H](CN2CC[C@@H](O)C2)C1	chembl70543	44310781	na	BBB-	Training
CC(=O)N1CCN(C(=O)Cc2ccc(C(F)(F)F)cc2)[C@@H](CN2CC[C@@H](O)C2)C1	gr94839_a	44310838	na	BBB-	Training
CC(=O)N1CCN(C(=O)Cc2ccc(Cl)c(Cl)c2)[C@@H](CN2CCCC2)C1	chembl71375	44310710	na	BBB+	Training
CC(=O)N1CCN(C(=O)Cc2ccc(Cl)c(Cl)c2)[C@@H](CN2CC[C@@H](O)C2)C1	gr94839	44310852	na	BBB-	Training
CC(=O)N1CCN(C(=O)Cc2ccc(S(C)(=O)=O)cc2)[C@@H](CN2CC[C@H](O)C2)C1	gr94839_l	44310651	na	BBB-	Training
CC(=O)N1CCN(C(=O)Cc2ccc([N+](=O)[O-])cc2)[C@@H](CN2CC[C@H](O)C2)C1	chembl72048	44311016	na	BBB-	Training
CC(=O)N1CCN(C(=O)Cc2ccc([S@@+](C)[O-])cc2)[C@@H](CN2CC[C@H](O)C2)C1	gr94839_i	na	na	BBB-	Test
CC(=O)N1CCN(C(=O)Cc2cccc([N+](=O)[O-])c2)[C@@H](CN2CC[C@H](O)C2)C1	chembl71237	44310946	na	BBB-	Training
CC(=O)N1CCN(C(=O)Cc2ccccc2)[C@@H](CN2CC[C@@H](O)C2)C1	chembl71005	44310943	na	BBB-	Training
CC(=O)NC(CCC(N)=O)C(=O)O	aceglutamide	25561	na	BBB+	Training
CC(=O)NCC1(c2ccccc2)CCN(CCCC(=O)c2ccc(F)cc2)CC1	aceperone	13122	na	BBB+	Training
CC(=O)NCCCN1CCN(c2cc(Cl)ccc2Cl)CC1	acaprazine	176864	na	BBB+	Training
CC(=O)NCCC[C@H](NC(C)=O)C(=O)O	bisorcic	65977	na	BBB+	Training
CC(=O)NCCn1c(C)cc(C=O)c1C	aloracetam	178134	na	BBB+	Training
CC(=O)NNC(=O)CC(O)(c1ccccc1)c1ccccc1	diphoxazide	160415	na	BBB+	Training
CC(=O)Nc1c(I)c(NC(C)=O)c(I)c(C(=O)O)c1I	sodiumamidotrizoate	2140	na	BBB-	Training
CC(=O)Nc1ccc(OC(=O)[C@@H]2CCC(=O)N2)cc1	pidolacetamol	65920	na	BBB+	Training
CC(=O)Nc1ccc(OC(=O)c2ccccc2O)cc1	acetaminosalol	1984	na	BBB+	Training
CC(=O)Nc1ccc(OC(C)(C)C)cc1	butacetin	16426	na	BBB+	Training
CC(=O)Nc1cccc(O)c1	metacetamol	12124	na	BBB+	Training
CC(=O)OC(c1ccccc1)C1CCCCN1	levofacetoperane	558526	na	BBB+	Training
CC(=O)OC1/C=C/C(C)=C/CC(O)/C=C/C(C)=C/C(NC(=O)C(C)=O)C2(C)C(=O)OC(C1)C(C)C2=O	sedecamycin	5382567	na	BBB-	Training
CC(=O)OC1CC[C@@]2(C)C([C@@H]1Br)[C@H](Br)C[C@@H]1[C@@H]2CC[C@@]2(C)[C@H]1CC[C@@H]2[C@H](C)CCCC(C)C	schembl1006384	170366	na	BBB+	Training
CC(=O)OCC(=O)C1(O)C(C)CC2C3CC(F)(F)C4=CC(=O)C=CC4(C)C3(F)C(O)CC21C	cormethasoneacetate (cormetasone-acetate)	71437196	na	BBB+	Training
CC(=O)OCC(=O)C12N=C(C)OC1CC1C3CCC4=CC(=O)C=CC4(C)[C@@]3(F)C(O)CC12C	fluazacort	29845	na	BBB+	Training
CC(=O)OCC(=O)OCC/C(SC(=O)c1ccco1)=C(/C)N(C=O)Cc1cnc(C)nc1N	acefurtiamine	3037171	na	BBB+	Training
CC(=O)OCC(=O)[C@@]1(O)CCC2C3CCC4=CC(=O)C=CC4(C)[C@@]3(Cl)C(Cl)CC21C	dichlorisone-acetate	6605	na	BBB+	Training
CC(=O)OCC(=O)[C@@]1(O)CC[C@H]2[C@@H]3CCC4=CC(=O)C=C[C@]4(C)[C@@]3(F)[C@@H](O)C[C@@]21C	isoflupredone-acetate	224246	na	BBB+	Training
CC(=O)OCC(=O)[C@@]1(O)CC[C@H]2[C@@H]3CCC4=CC(=O)C=C[C@]4(C)[C@H]3[C@@H](O)C[C@@]21C	prednisolone acetate	5834	na	BBB+	Training
CC(=O)OCC(=O)[C@@]1(O)CC[C@H]2[C@@H]3CCC4=CC(=O)CC[C@]4(C)[C@@]3(F)[C@@H](O)C[C@@]21C	fludrocortisone acetate	225609	na	BBB+	Training
CC(=O)OCC(=O)[C@@]1(O)CC[C@H]2[C@@H]3CCC4=CC(=O)CC[C@]4(C)[C@H]3C(=O)C[C@@]21C	cortisone acetate	5745	na	BBB+	Training
CC(=O)OCC(=O)[C@@]1(O)CC[C@H]2[C@@H]3CCC4=CC(=O)CC[C@]4(C)[C@H]3[C@@H](O)C[C@@]21C	hydrocortisone-acetate	5744	na	BBB+	Training
CC(=O)OCC(=O)[C@@]1(O)CC[C@H]2[C@@H]3C[C@H](C)C4=CC(=O)C=C[C@]4(C)[C@H]3[C@@H](O)C[C@@]21C	methylprednisolone-acetate	5877	na	BBB+	Training
CC(=O)OCC(=O)[C@@]1(O)CC[C@H]2[C@@H]3C[C@H](Cl)C4=CC(=O)C=C[C@]4(C)[C@H]3C(=O)C[C@@]21C	chloroprednisone-acetate	235970	na	BBB+	Training
CC(=O)OCC(=O)[C@@]1(O)[C@@H](C)C[C@H]2[C@@H]3CCC4=CC(=O)C=C[C@]4(C)[C@@]3(F)[C@@H](O)C[C@@]21C	betamethasone-acetate	443967	na	BBB+	Training
CC(=O)OCC(=O)[C@@]1(O)[C@H](C)C[C@H]2[C@@H]3C=C(C)C4=Cc5c(cnn5-c5ccccc5)C[C@]4(C)[C@H]3[C@@H](O)C[C@@]21C	cortivazol	66249	na	BBB+	Training
CC(=O)OCC(=O)[C@@]1(O)[C@H](C)C[C@H]2[C@@H]3C[C@H](F)C4=CC(=O)C=C[C@]4(C)[C@H]3[C@@H](O)C[C@@]21C	paramethasone-acetate	443928	na	BBB+	Training
CC(=O)OCC(=O)[C@@]1(O)[C@H](OC(C)=O)C[C@H]2[C@@H]3CCC4=CC(=O)C=C[C@]4(C)[C@@]3(F)[C@@H](O)C[C@@]21C	triamcinolone-diacetate	6216	na	BBB+	Training
CC(=O)OCC(=O)[C@@]1(OC(=O)C(C)C)[C@@H](C)C[C@H]2[C@@H]3CCC4=CC(=O)C=C[C@]4(C)[C@@]3(F)[C@@H](O)C[C@@]21C	betamethasone-acetate(dexamethasone-acetate)	111080	na	BBB+	Training
CC(=O)OCC(=O)[C@@]1(OC(=O)c2ccco2)[C@H](C)C[C@H]2[C@@H]3CCC4=CC(=O)C=C[C@]4(C)[C@@]3(F)[C@@H](O)C[C@@]21C	dexamethasone-acefurate	656777	na	BBB+	Training
CC(=O)OCC(=O)[C@@]1(OC(C)=O)[C@@H](C)C[C@H]2[C@@H]3C[C@H](F)C4=CC(=O)C=C[C@]4(C)[C@@]3(F)[C@@H](O)C[C@@]21C	diflorasone diacetate	71414	na	BBB+	Training
CC(=O)OCC(=O)[C@@]12N=C(C)O[C@@H]1C[C@H]1[C@@H]3CCC4=CC(=O)C=C[C@]4(C)[C@H]3[C@@H](O)C[C@@]12C	deflazacort	189821	na	BBB+	Training
CC(=O)OCC(=O)[C@@]12OC(C)(C)O[C@@H]1CC1C3CC(C=O)=C4C=C(OCCCl)CCC4(C)[C@@]3(F)C(O)CC12C	cutisterol	17794	na	BBB+	Training
CC(=O)OCC(=O)[C@@]12OC(C)(C)O[C@@H]1CC1C3C[C@H](F)C4=CC(=O)C=CC4(C)[C@H]3C(O)CC12C	4533-89-5	20629	na	BBB+	Training
CC(=O)OCC(=O)[C@@]12OC(C)(C)O[C@@H]1C[C@H]1C3CC(C#N)=C4C=C(OCCCl)CCC4(C)[C@@]3(F)C(O)CC12C	cicortonide	193972	na	BBB+	Training
CC(=O)OCC(=O)[C@@]12OC(C)(C)O[C@@H]1C[C@H]1[C@@H]3C[C@H](F)C4=CC(=O)C=C[C@]4(C)[C@@]3(F)[C@@H](O)C[C@@]12C	fluocinonide	9642	na	BBB+	Training
CC(=O)OCC(=O)[C@@]12OC3(CCCC3)O[C@@H]1C[C@H]1[C@@H]3CCC4=CC(=O)C=C[C@]4(C)[C@@]3(F)[C@@H](O)C[C@@]12C	amcinonide	443958	na	BBB+	Training
CC(=O)OCC(=O)[C@H]1[C@H](C)C[C@H]2[C@@H]3C[C@H](F)C4=CC(=O)C=C[C@]4(C)C3(Cl)[C@@H](O)C[C@@]21C	clocortolone-acetate	3037082	na	BBB+	Training
CC(=O)OCC/C(SC(C)=O)=C(/C)N(C=O)Cc1cnc(C)nc1N	diacetylthiamine	5748361	na	BBB+	Training
CC(=O)OCC1=C(C(=O)O)N2C(=O)[C@@H](NC(=O)CCC[C@@H](N)C(=O)O)[C@H]2SC1	cephalosporin-c	65536	na	BBB-	Training
CC(=O)OCC1=C(C(=O)O)N2C(=O)[C@@H](NC(=O)CSc3ccncc3)[C@H]2SC1	cephapirin (cefapirin)	30699	na	BBB-	Training
CC(=O)OCC1=C(C(=O)O)N2C(=O)[C@@H](NC(=O)Cc3ccccc3)[C@H]2SC1	cefaloram	68940	na	BBB-	Training
CC(=O)OCC1=C(C(=O)O)N2C(=O)[C@@H](NC(=O)Cc3cccs3)[C@H]2SC1	cephalotin	6024	na	BBB-	Training
CC(=O)OCC1=C(C(=O)O)N2C(=O)[C@@H](NC(=O)[C@H](N)c3ccccc3)[C@H]2SC1	cephaloglycin	19150	na	BBB-	Training
CC(=O)OCC1=C(C(=O)O)N2C(=O)[C@@H](NC(=O)c3c(-c4ccccc4Cl)noc3C)[C@H]2SC1	cefoxazole	65798	na	BBB-	Training
CC(=O)OCC1=C(C(=O)O)N2C(=O)[C@H](NC(=O)CC#N)[C@@H]2SC1	cephacetrile	31726	na	BBB-	Training
CC(=O)OCC1=CO[C@@H](OC(=O)CC(C)C)[C@H]2C1=C[C@H](OC(=O)CC(C)(C)OC(C)=O)[C@]21CO1	acevaltrate	65717	na	BBB+	Training
CC(=O)OCC1=CO[C@@H](OC(=O)CC(C)C)[C@H]2C1=C[C@H](OC(=O)CC(C)C)[C@]21CO1	valtrate	442436	na	BBB+	Training
CC(=O)OCCN1CCN(CCCN2c3ccccc3Sc3ccc(Cl)cc32)CC1	thiopropazate	6762	na	BBB+	Training
CC(=O)OCOC(=O)C1N2C(=O)C(NC(=O)Cc3ccccc3)C2SC1(C)C	schembl33896	13795	na	BBB-	Training
CC(=O)O[C@@H](C)C(=O)[C@@]1(O)CC[C@H]2[C@@H]3CCC4=CC(=O)C=C[C@]4(C)[C@@]3(F)[C@@H](O)C[C@@]21C	fluperolone acetate	66257	na	BBB+	Training
CC(=O)O[C@@]12CO[C@@H]1C[C@H](O)[C@@]1(C)C(=O)[C@H](O)C3=C(C)[C@@H](OC(=O)[C@H](O)[C@@H](NC(=O)OC(C)(C)C)c4ccccc4)C[C@@](O)([C@@H](OC(=O)c4ccccc4)[C@@H]12)C3(C)C	docetaxel	148124	na	BBB-	Training
CC(=O)O[C@H]1C[C@@H]2C(COC(=O)CC(C)C)=CO[C@@H](OC(=O)CC(C)C)[C@@H]2[C@@]12CO2	didrovaltrate	65689	na	BBB+	Training
CC(=O)O[C@]1(C(C)=O)CC[C@H]2[C@@H]3C[C@H](C)C4=CC(=O)C=C[C@]4(C)[C@@]3(F)[C@@H](O)C[C@@]21C	fluorometholone acetate	240767	na	BBB+	Training
CC(=O)Oc1ccc2c3c1O[C@H]1[C@@H](OC(C)=O)C=C[C@H]4[C@@H](C2)N(C)CC[C@]314	diacetylmorphine	5462328	na	BBB+	Training
CC(=O)[C@@]1(O)CC[C@H]2[C@@H]3C[C@H](C)C4=CC(=O)C=C[C@]4(C)[C@@]3(F)[C@@H](O)C[C@@]21C	fluorometholone	9878	na	BBB+	Training
CC(=O)[C@@]1(O)[C@@H](C)C[C@H]2[C@@H]3CCC4=CC(=O)C=C[C@]4(C)[C@@]3(F)[C@@H](O)C[C@@]21C	doxibetasol	71106	na	BBB+	Training
CC(=O)[C@@]1(O)[C@H](O)C[C@H]2[C@@H]3CCC4=CC(=O)C=C[C@]4(C)[C@@]3(F)[C@@H](O)C[C@@]21C	descinolone(descinolone-acetonide)	250822	na	BBB+	Training
CC(=O)[C@@]1(O)[C@H](O)C[C@H]2[C@@H]3CCC4=CC(=O)CC[C@]4(C)[C@H]3CC[C@@]21C	algestone	11687	na	BBB+	Training
CC(=O)[C@H]1CC[C@H]2[C@@H]3CC[C@@H]4C[C@H](O)CC[C@]4(C)[C@H]3CC[C@]12C	pregnanolone	31402	na	BBB+	Training
CC(=O)[C@H]1CC[C@H]2[C@@H]3CC[C@H]4C[C@H](O)CC[C@]4(C)[C@H]3C(=O)C[C@]12C	alphaxalone	104845	na	BBB+	Training
CC(=O)[C@H]1CC[C@H]2[C@@H]3CC[C@H]4C[C@](C)(O)CC[C@]4(C)[C@H]3CC[C@]12C	ganaxolone	6918305	na	BBB+	Training
CC(=O)[C@H]1CC[C@H]2[C@@H]3C[C@@H](O)C45CC4CC[C@]5(C)[C@H]3CC[C@]12C	schembl1554894	205953	na	BBB+	Training
CC(=O)[C@H]1CC[C@H]2[C@@H]3C[C@H](C)C4=CC(=O)CC[C@]4(C)[C@H]3[C@@H](O)C[C@]12C	medrysone	247839	na	BBB+	Training
CC(=O)[C@]1(N)Cc2c(O)c3c(c(O)c2[C@@H](O[C@H]2C[C@H](O)[C@H](O)CO2)C1)C(=O)c1ccccc1C3=O	amrubicin	3035016	na	BBB-	Training
CC(=O)[C@]1(O)Cc2c(O)c3c(c(O)c2C(OC2CC(N)C(O)C(C)O2)C1)C(=O)c1c(O)cccc1C3=O	50935-04-1	38276	na	BBB-	Training
CC(=O)c1ccc(C(O)C(CO)NC(=O)C(Cl)Cl)cc1	cetophenicol/cetofenicol	312234	na	BBB+	Training
CC(=O)c1ccc2c(c1)N(CC(C)N(C)C)c1ccccc1S2	aceprometazine	26035	na	BBB+	Training
CC(=O)c1ccc2c(c1)N(CCCN(C)C)c1ccccc1S2	acepromazine	6077	na	BBB+	Training
CC(=O)c1ccc2c(c1)N(CCCN1CCC(CCO)CC1)c1ccccc1S2	piperacetazine	19675	na	BBB+	Training
CC(=O)c1ccc2c(c1)N(CCCN1CCN(CCO)CC1)c1ccccc1S2	acetophenazine	17676	na	BBB+	Training
CC(C(=O)c1ccccc1)N(C)C	metamfepramone	71872	na	BBB+	Training
CC(C)(C(=O)O)c1ccc(C(=O)CCCN2CCC(OC(c3ccccc3)c3ccccc3)CC2)cc1	clomipramine	65820	na	BBB-	Training
CC(C)(C)C(=O)NCCCC(=O)O	pivagabine	68888	na	BBB+	Training
CC(C)(C)C(=O)OC1N=C(c2ccccc2)c2cc(Cl)ccc2NC1=O	pivoxazepam	68722	na	BBB+	Training
CC(C)(C)C(=O)OCOC(=O)C1N2C(=O)[C@@H](N=CN3CCCCCC3)[C@H]2SC1(C)C	amdinocillinpivoxil	36272	na	BBB-	Training
CC(C)(C)C(=O)OCOC(=O)[C@@H]1N2C(=O)[C@@H](NC(=O)[C@H](N)c3ccccc3)[C@H]2SC1(C)C	pivampicillin	33478	na	BBB-	Training
CC(C)(C)C(=O)SCC(=O)[C@@]1(O)CC[C@H]2[C@@H]3CCC4=CC(=O)CC[C@]4(C)[C@H]3[C@@H](O)C[C@@]21C	tixocortol-pivalate	15052414	na	BBB+	Training
CC(C)(C)C(O)/C=C/c1ccc2c(c1)OCO2	stiripentol	5311454	na	BBB+	Training
CC(C)(C)CC(=O)OCC(=O)[C@@]1(O)CC[C@H]2[C@@H]3CCC4=CC(=O)C=C[C@]4(C)[C@H]3[C@@H](O)C[C@@]21C	prednisolone-tebutate	93055	na	BBB+	Training
CC(C)(C)CC(=O)OCC(=O)[C@@]12OC(C)(C)O[C@@H]1C[C@H]1[C@@H]3CCC4=CC(=O)C=C[C@]4(C)[C@@]3(F)[C@@H](O)C[C@@]12C	triamcinolone-hexacetonide	21826	na	BBB+	Training
CC(C)(C)NCC(O)c1ccc(O)c(NC(N)=O)c1	carbuterol	36976	na	BBB-	Training
CC(C)(C)NCC(O)c1ccccc1F	flerobuterol	71254	na	BBB+	Training
CC(C)(C)[C@]1(O)CCN2C[C@H]3c4ccccc4CCc4cccc(c43)[C@@H]2C1	butaclamol	37459	na	BBB+	Training
CC(C)(C)c1ccc(C(=O)CCCN2CCC(OC(c3ccccc3)c3ccccc3)CC2)cc1	efavirenz	3191	na	BBB-	Training
CC(C)(C)c1ccc(CN2CCN(C(c3ccccc3)c3ccc(Cl)cc3)CC2)cc1	buclizine	6729	na	BBB+	Training
CC(C)(CO)[C@@H](O)C(=O)NCCCC(=O)O	hopantenic acid	28281	na	BBB+	Training
CC(C)(O)C(C)(O)c1ccc(Cl)cc1	phenaglycodol	6617	na	BBB+	Training
CC(C)(O)C(C)(O)c1cccc(Cl)c1	metaglycodol	26369	na	BBB+	Training
CC(C)(O)CC(C)(O)c1ccc(Cl)cc1	fenpentadiol	85896	na	BBB+	Training
CC(C)(Oc1ccc(Cl)cc1)C(=O)N[C@@H](C(=O)N[C@@H]1C(=O)N2[C@@H](C(=O)O)C(C)(C)S[C@H]12)c1ccccc1	fibracillin	68683	na	BBB-	Training
CC(C)(Oc1ccc(Cl)cc1)C(=O)O	clofibric acid	2797	na	BBB-	Training
CC(C)(Oc1ccccc1)C(=O)N[C@@H]1C(=O)N2[C@@H](C(=O)O)C(C)(C)S[C@H]12	isopropicillin	3038477	na	BBB-	Training
CC(C)=CCN1CC[C@]23c4c5ccc(O)c4O[C@H]2C(=O)CC[C@@]3(O)[C@H]1C5	nalmexone	5360516	na	BBB+	Training
CC(C)C(=O)OCC(=O)[C@@]12O[C@H](C3CCCCC3)O[C@@H]1C[C@H]1[C@@H]3CCC4=CC(=O)C=C[C@]4(C)[C@H]3[C@@H](O)C[C@@]12C	ciclesonide	6918155	na	BBB+	Training
CC(C)C(=O)OCc1cccc(OC(=O)[C@@H]2N3C(=O)[C@@H](NC(=O)Cc4ccccc4)[C@H]3SC2(C)C)c1	tobicillin	216265	na	BBB-	Training
CC(C)C(Br)C(=O)NC(N)=O	bromisoval	2447	na	BBB+	Training
CC(C)C(CCCCCC(=O)O)NCc1ccc(F)cc1	zafuleptine	68789	na	BBB+	Training
CC(C)C(O)C1CCCCC1	cimepanol	65765	na	BBB+	Training
CC(C)C1(C(C)C)OCC(CO)O1	promoxolane	10105	na	BBB+	Training
CC(C)C1NC(=O)[C@@H](C(C)C)OC(=O)[C@H](C(C)C)NC(=O)[C@H](C)OC(=O)[C@@H](C(C)C)NC(=O)[C@@H](C(C)C)OC(=O)[C@H](C(C)C)NC(=O)[C@H](C)OC(=O)[C@@H](C(C)C)NC(=O)[C@@H](C(C)C)OC(=O)[C@H](C(C)C)NC(=O)[C@H](C)OC1=O	valinomycin	441139	na	BBB-	Training
CC(C)CC(N(C)C)C1(c2ccc(Cl)cc2)CCC1	sibutramine	5210	na	BBB+	Training
CC(C)CC(OC(=O)c1ccco1)C(=O)N[C@@H]1C(=O)N2[C@@H](C(=O)O)C(C)(C)S[C@H]12	furbucillin	216269	na	BBB-	Training
CC(C)CC1NC(=O)C(CCCN)NC(=O)C(C(C)C)NC(=O)C2CCCN2C(=O)C(Cc2ccccc2)NC(=O)C(CC(C)C)NC(=O)C(CCCN)NC(=O)C(C(C)C)NC(=O)C2CCCN2C(=O)C(Cc2ccccc2)NC1=O	gramicidin-s	3851247	na	BBB-	Training
CC(C)CCC(=O)CC1c2ccccc2C(=O)N1c1ccc2ccc(Cl)nc2n1	pagoclone	131664	na	BBB+	Training
CC(C)CCNCC1COc2ccccc2O1	pentamoxane	3083868	na	BBB+	Training
CC(C)CCOC(CN1CCCC1)c1ccccc1	amixetrine	71911	na	BBB+	Training
CC(C)COCC(CN(Cc1ccccc1)c1ccccc1)N1CCCC1	bepridil	2351	na	BBB-	Training
CC(C)N(CCNC(=O)CN1CCCC1=O)C(C)C	pramiracetam	51712	na	BBB+	Training
CC(C)N1CCN(c2ccc(OC[C@H]3CO[C@](Cn4cncn4)(c4ccc(Cl)cc4Cl)O3)cc2)CC1	terconazole	441383	na	BBB-	Training
CC(C)N1CCOC(c2ccc(C(F)(F)F)cc2)C1	oxaflozane	71915	na	BBB+	Training
CC(C)N=c1cc2n(-c3ccc(Cl)cc3)c3ccccc3nc-2cc1Nc1ccc(Cl)cc1	clofazimine	2794	na	BBB-	Training
CC(C)NC(=O)OC1CCN(CCCC(=O)c2ccc(F)cc2)CC1	carperone	30429	na	BBB+	Training
CC(C)NCC(O)c1ccc(O)c(O)c1	isoproterenol hydrochloride	3779	na	BBB-	Training
CC(C)NNC(=O)COc1ccc(Cl)cc1	iproclozide	19063	na	BBB+	Training
CC(C)NNC(=O)c1ccncc1	iproniazid	3748	na	BBB+	Training
CC(C)NS(=O)(=O)CCN1C(=O)c2ccccc2C1=O	taltrimide	71248	na	BBB+	Training
CC(C)N[C@H]1C2CCC(CC2)[C@]1(O)c1ccc(Cl)c(Cl)c1	zinc1150	50538	na	BBB+	Training
CC(C)Nc1cccnc1N1CCN(C(=O)c2cc3cc(NS(C)(=O)=O)ccc3[nH]2)CC1	doxorubicin	5625	na	BBB-	Training
CC(C)OCC(COC(C)C)OCn1cnc2cnc(N)nc21	rociclovir	65905	na	BBB+	Training
CC(C)Oc1ccccc1N1CCN(Cc2cccc(C(=O)N3CCCCC3)c2)CC1	mazapertine succinate	60820	na	BBB+	Training
CC(C)[C@@H](CN1CCCC1)N(C)C(=O)Cc1ccc(Cl)c(Cl)c1	chembl56653	3081078	na	BBB+	Training
CC(C)[C@@]1(O)CCN2C[C@@H]3c4ccccc4CCc4cccc(c43)[C@H]2C1	dexclamol	91267	na	BBB+	Training
CC(C)[C@H](N)C(=O)OCC(CO)OCn1cnc2c(=O)[nH]c(N)nc21	valganciclovir	135413535	na	BBB+	Training
CC(C)[C@H](NC(=O)[C@H](Cc1ccccc1)NC(=O)CNC(=O)[C@@H](C)NC(=O)[C@@H](N)Cc1ccc(O)cc1)C(N)=O	enkephalin	133134	na	BBB-	Training
CC(C)[N+](C)(CCOC(=O)C1c2ccccc2Oc2ccccc21)C(C)C	propantheline	4934	na	BBB-	Training
CC(C)[N+]1(C)C2CCC1CC(OC(=O)C(CO)c1ccccc1)C2	skb-f	3746	na	BBB-	Training
CC(C)c1ccccc1OCC1=NCCN1	fenoxazoline	71899	na	BBB-	Training
CC(C)n1c(=O)c2c(-c3noc(C4CC4)n3)ncn2c2ccccc21	panadiplon	3033821	na	BBB+	Training
CC(C)n1cc2c3c(cccc31)C1C[C@@H](C(=O)NC3CCCCC3)CN(C)C1C2	amesergide	60740	na	BBB+	Training
CC(CC#N)N(C)CC(=O)N(C)c1ccc(Cl)cc1C(=O)c1ccccc1F	alozafone	172288	na	BBB+	Training
CC(CC(C)(C)O)OC(O)C(Cl)(Cl)Cl	chloralodol	19094	na	BBB+	Training
CC(CC1c2ccccc2CCc2ccccc21)CN(C)C	butriptyline	21772	na	BBB+	Training
CC(CCN1CCN(c2ccc(F)cc2)CC1)NC(=O)c1cccnc1	niaprazine	71919	na	BBB+	Training
CC(CCc1ccccc1)NC(C)C(O)c1ccc(O)cc1	nylidrin	4567	na	BBB-	Training
CC(CN(C)C)CN1c2ccccc2S(=O)(=O)c2ccccc21	oxomemazine	19396	na	BBB+	Training
CC(CN(C)C)CN1c2ccccc2Sc2ccc(C#N)cc21	cyamemazine	62865	na	BBB+	Training
CC(CN(C)C)CN1c2ccccc2Sc2ccc(C(F)(F)F)cc21	trifluomeprazine	72136	na	BBB+	Training
CC(CN(C)C)CN1c2ccccc2Sc2ccccc21	alimemazine	5574	na	BBB+	Training
CC(CN(C)C)OC(C)(c1ccccc1)c1ccc(Cl)cc1	mecloxamine	3045406	na	BBB-	Training
CC(CN1C(=O)c2cccnc2Nc2ccccc21)N(C)C	propizepine	112029	na	BBB+	Training
CC(CN1CCN(CCOCCO)CC1)CN1c2ccccc2Sc2ccccc21	dixyrazine	17182	na	BBB+	Training
CC(CN1CCOCC1)C(C(=O)N1CCCC1)(c1ccccc1)c1ccccc1	dextromoramide (levomoramide and racemoramide)	9648	na	BBB+	Training
CC(CNC(=O)c1ccccc1)C(=O)OCC(=O)[C@@]12OC(C)(C)O[C@@H]1C[C@H]1[C@@H]3CCC4=CC(=O)C=C[C@]4(C)[C@@]3(F)[C@@H](O)C[C@@]12C	triamcinolone benetonide	62963	na	BBB+	Training
CC(COc1ccccc1)N(CCCl)Cc1ccccc1	phenoxybenzamine	4768	na	BBB-	Training
CC(COc1ccccc1)NN	phenoxypropazine	71467	na	BBB+	Training
CC(C[N+](C)(C)C)OC(N)=O	gr94839_f	2370	na	BBB-	Training
CC(Cc1ccc(O)cc1)NCC(O)c1cc(O)cc(O)c1	fenoterol	3343	na	BBB-	Training
CC(Cc1ccccc1)(NC(=O)CN)c1ccccc1	remacemide	60511	na	BBB+	Training
CC(Cc1ccccc1)N(C)C	dimethylamphetamine	20006	na	BBB+	Training
CC(Cc1ccccc1)N(C)Cc1ccccc1	benzphetamine(benzfetamine)	2341	na	BBB+	Training
CC(Cc1ccccc1)N(C)Cc1ccco1	furfenorex	26762	na	BBB+	Training
CC(Cc1ccccc1)NC(C#N)c1ccccc1	amfetaminil	28615	na	BBB+	Training
CC(Cc1ccccc1)NCCC1c2ccccc2Sc2ccccc21	tixadil	178145	na	BBB+	Training
CC(Cc1ccccc1)NCCn1cnc2c1c(=O)n(C)c(=O)n2C	fenethylline	19527	na	BBB+	Training
CC(Cc1ccccc1)NN	pheniprazine	5929	na	BBB+	Training
CC(Cc1ccccc1)NO	n-(1-phenylpropan-2-yl)hydroxylamine	65546	na	BBB-	Training
CC(Cc1ccccc1)[N+](C)([O-])Cc1ccccc1	oxifentorex	176171	na	BBB+	Training
CC(Cc1ccccc1)[n+]1cc(NC(=O)Nc2ccccc2)on1	mesocarb	71933	na	BBB+	Training
CC(N)C(=O)OC(C)(C)Cc1ccc(Cl)cc1	alaproclate	2081	na	BBB+	Training
CC(NCCn1cnc2c1c(=O)n(C)c(=O)n2C)C(O)c1ccccc1	cafedrine	71740	na	BBB+	Training
CC(NN)c1ccccc1	mebanazine	6179	na	BBB+	Training
CC(NNC(=O)c1ccccc1)c1ccccc1	benmoxin	71671	na	BBB+	Training
CC(O)Cn1cnc2c1c(=O)n(C)c(=O)n2C	proxyphylline	4977	na	BBB+	Training
CC(OC(N)=O)C(C)C(C)OC(N)=O	pentabamate	3047822	na	BBB+	Training
CC(Oc1ccccc1)C(=O)NC1C(=O)N2C1SC(C)(C)C2C(=O)O	3,3-dimethyl-7-oxo-6-[(2-phenoxypropanoyl)amino]-4-thia-1-azabicyclo[3.2.0]heptane-2-carboxylic acid	4759	na	BBB-	Training
CC(c1noc2ccc(Cl)cc12)n1ccnc1	zoniclezole	60745	na	BBB+	Training
CC/C=C(\C(=O)N[C@@H]1C(=O)N2C(C(=O)O)=C(COC(N)=O)CS[C@H]12)c1csc(N)n1	cefcapene	6436055	na	BBB-	Training
CC/C=C(\C)C1(CC)C(=O)NC(=O)NC1=O	vinbarbital	5284636	na	BBB+	Training
CC1(C)CC(=O)N(CCCCN2CCN(c3ncccn3)CC2)C(=O)C1	gepirone	55191	na	BBB+	Training
CC1(C)CCN(C(=O)Cc2ccc(Cl)c(Cl)c2)[C@@H](CN2CCCC2)C1	brl-53087	44310254	na	BBB+	Training
CC1(C)CN(CCN2CCN(c3cccc(Cl)c3)C2=O)C1	zetidoline	72155	na	BBB+	Training
CC1(C)NC(=O)C(/C=C/c2ccccc2)O1	methastyridone	6083100	na	BBB+	Training
CC1(C)OC(=O)NC1=O	dimethadione	3081	na	BBB+	Training
CC1(C)OC(=O)Nc2ccc(Br)cc21	brofoxine	30630	na	BBB+	Training
CC1(C)O[C@@H]2CC3C4C[C@H](F)C5=CC(=O)C=CC5(C)[C@@]4(Cl)C(Cl)CC3(C)[C@]2(C(=O)CO)O1	schembl25227	19406	na	BBB+	Training
CC1(C)O[C@@H]2CC3C4C[C@H](F)C5=CC(=O)C=CC5(C)[C@@]4(Cl)[C@@H](Cl)CC3(C)[C@]2(C(=O)CF)O1	tralonide	30606	na	BBB+	Training
CC1(C)O[C@@H]2C[C@H]3C4CCC5=CC(=O)C=CC5(C)[C@H]4C(O)CC3(C)[C@]2(C(=O)CO)O1	desonide	12536	na	BBB+	Training
CC1(C)O[C@@H]2C[C@H]3C4CCC5CC(=O)CCC5(C)[C@@]4(F)[C@@H](O)CC3(C)[C@]2(C(=O)CO)O1	drocinonide	16890	na	BBB+	Training
CC1(C)O[C@@H]2C[C@H]3C4C[C@H](F)C5=CC(=O)C=CC5(C)[C@@]4(Cl)[C@@H](Cl)CC3(C)[C@]2(C(=O)CCl)O1	triclonide	33627	na	BBB+	Training
CC1(C)O[C@@H]2C[C@H]3C4C[C@H](F)C5=CC(=O)C=C[C@]5(C)[C@@]4(F)[C@@H](O)C[C@]3(C)[C@]2(C(=O)COC(=O)C2CC2)O1	ciprocinonida	42768	na	BBB+	Training
CC1(C)O[C@@H]2C[C@H]3[C@@H]4CCC5=CC(=O)C=C[C@]5(C)[C@@]4(F)[C@@H](O)C[C@]3(C)[C@]2(C(=O)CO)O1	triamcinolone acetonide	6436	na	BBB+	Training
CC1(C)O[C@@H]2C[C@H]3[C@@H]4CCC5=CC(=O)C=C[C@]5(C)[C@@]4(F)[C@@H](O)C[C@]3(C)[C@]2(C(=O)COC(=O)c2cc3ccccc3o2)O1	triamcinolone furetonide	62964	na	BBB+	Training
CC1(C)O[C@@H]2C[C@H]3[C@@H]4CCC5=CC(=O)CC[C@]5(C)[C@@]4(F)[C@@H](O)C[C@]3(C)[C@]2(C(=O)CCl)O1	halcinonide	443943	na	BBB+	Training
CC1(C)O[C@@H]2C[C@H]3[C@@H]4C[C@H](F)C5=CC(=O)C=C[C@]5(C)[C@@]4(F)[C@@H](O)C[C@]3(C)[C@]2(C(=O)CO)O1	fluocinolone-acetonide	6215	na	BBB+	Training
CC1(C)O[C@@H]2C[C@H]3[C@@H]4C[C@H](F)C5=CC(=O)CC[C@]5(C)[C@H]4[C@@H](O)C[C@]3(C)[C@]2(C(=O)CO)O1	flurandrenolide	15209	na	BBB+	Training
CC1(C)SC2C(N(C(=N)c3ccncc3)[C@H](C(=O)NC(=O)CN)c3ccccc3)C(=O)N2C1C(=O)O	pirbenicillin	6454774	na	BBB-	Training
CC1(C)SC2C(NC(=O)CSc3ccccc3)C(=O)N2C1C(=O)O	thiphencillin	20943	na	BBB-	Training
CC1(C)SC2C(NC(=O)Cc3ccccc3)C(=O)N2C1C(=O)O	penicillin	2349	na	BBB-	Training
CC1(C)S[C@@H]2C(NC(=O)[C@H](NC(=O)c3c[nH]c4cccnc4c3=O)c3ccccc3)C(=O)N2[C@H]1C(=O)O	apalcillin	107947	na	BBB-	Training
CC1(C)S[C@@H]2[C@@H](N3C(=O)C(c4ccc(O)cc4)NC3(C)C)C(=O)N2[C@H]1C(=O)O	oxetacillin	na	na	BBB-	Test
CC1(C)S[C@@H]2[C@H](N3C(=O)[C@@H](c4ccccc4)NC3(C)C)C(=O)N2[C@H]1C(=O)O	hetacillin	443387	na	BBB-	Training
CC1(C)S[C@@H]2[C@H](N=CN3CCCCCC3)C(=O)N2[C@H]1C(=O)O	mecillinam	36273	na	BBB-	Training
CC1(C)S[C@@H]2[C@H](NC(=O)C(C(=O)Oc3ccc4c(c3)CCC4)c3ccccc3)C(=O)N2[C@H]1C(=O)O	carindacillin	93184	na	BBB-	Training
CC1(C)S[C@@H]2[C@H](NC(=O)C(C(=O)Oc3ccccc3)c3ccccc3)C(=O)N2[C@H]1C(=O)O	carfecillin	33672	na	BBB-	Training
CC1(C)S[C@@H]2[C@H](NC(=O)C(Oc3ccccc3)c3ccccc3)C(=O)N2[C@H]1C(=O)O	fenbenicillin	71107	na	BBB-	Training
CC1(C)S[C@@H]2[C@H](NC(=O)C(c3ccccc3)S(=O)(=O)O)C(=O)N2[C@H]1C(=O)O	sulbenicillin	39031	na	BBB-	Training
CC1(C)S[C@@H]2[C@H](NC(=O)C3(N)CCCCC3)C(=O)N2[C@H]1C(=O)O	cyclacillin	19003	na	BBB-	Training
CC1(C)S[C@@H]2[C@H](NC(=O)C34C[C@@H]5C[C@@H](CC(N)(C5)C3)C4)C(=O)N2[C@H]1C(=O)O	amantocillin	168908	na	BBB-	Training
CC1(C)S[C@@H]2[C@H](NC(=O)CCC[C@@H](N)C(=O)O)C(=O)N2[C@H]1C(=O)O	penicillin n	71724	na	BBB-	Training
CC1(C)S[C@@H]2[C@H](NC(=O)COc3ccccc3)C(=O)N2[C@H]1C(=O)O	phenoxymethylpenicillin	6869	na	BBB-	Training
CC1(C)S[C@@H]2[C@H](NC(=O)[C@@H](N=Cc3ccco3)c3ccc(O)cc3)C(=O)N2[C@H]1C(=O)O	fumoxicillin	72000	na	BBB-	Training
CC1(C)S[C@@H]2[C@H](NC(=O)[C@H](N)C3=CCC=CC3)C(=O)N2[C@H]1C(=O)O	epicillin	71392	na	BBB-	Training
CC1(C)S[C@@H]2[C@H](NC(=O)[C@H](N)c3ccc(O)cc3)C(=O)N2[C@H]1C(=O)O	amoxicillin	33613	na	BBB-	Training
CC1(C)S[C@@H]2[C@H](NC(=O)[C@H](N)c3ccccc3)C(=O)N2[C@H]1C(=O)O	ampicillin	6249	na	BBB-	Training
CC1(C)S[C@@H]2[C@H](NC(=O)[C@H](N)c3ccccc3)C(=O)N2[C@H]1C(=O)OC1OC(=O)c2ccccc21	talampicillin	71447	na	BBB-	Training
CC1(C)S[C@@H]2[C@H](NC(=O)[C@H](NC(=O)Cc3ccc(C4=NCCCN4)cc3)c3ccccc3)C(=O)N2[C@H]1C(=O)O	rotamicillin	3058737	na	BBB-	Training
CC1(C)S[C@@H]2[C@H](NC(=O)[C@H](NC(=O)N3CCN(S(C)(=O)=O)C3=O)c3ccccc3)C(=O)N2[C@H]1C(=O)O	mezlocillin	656511	na	BBB-	Training
CC1(C)S[C@@H]2[C@H](NC(=O)[C@H](NC(=O)Nc3cnc(Nc4ccc(S(N)(=O)=O)cc4)[nH]c3=O)c3ccc(O)cc3)C(=O)N2[C@H]1C(=O)O	piroxicillin	3047855	na	BBB-	Training
CC1(C)S[C@@H]2[C@H](NC(=O)[C@H](NC(=O)c3ccc(-c4ccc(S(=O)(=O)N(CCO)CCO)cc4)[nH]c3=O)c3ccc(O)cc3)C(=O)N2[C@H]1C(=O)O	piridicillin sodium	71978	na	BBB-	Training
CC1(C)S[C@@H]2[C@H](NC(=O)[C@H](NS(=O)(=O)O)c3ccccc3)C(=O)N2[C@H]1C(=O)O	suncillin	3034014	na	BBB-	Training
CC1(C)S[C@@H]2[C@H](NC(=O)c3nc4ccccc4nc3C(=O)O)C(=O)N2[C@H]1C(=O)O	quinacillin	92894	na	BBB-	Training
CC1(C)[C@H](NC(=O)/C(=N/OCC(=O)O)c2csc(N)n2)C(=O)N1OS(=O)(=O)O	tigemonam	9576769	na	BBB-	Training
CC1(c2ccccc2)CC(=O)N(CN2CCOCC2)C1=O	morsuximide	71165	na	BBB+	Training
CC12C=CC(=O)C=C1CCC1C3CCC(O)(C(=O)CO)C3(C)CC(O)C12F	isoflupredone	224001	na	BBB+	Training
CC12CC(=O)[C@H]3C(CC[C@H]4C[C@H](O)CCC43C)[C@@H]1CCC2C(=O)CO	alfadolonum [inn-latin]	71680	na	BBB+	Training
CC12CC(Cl)[C@@]3(Cl)C(CCC4=CC(=O)C=CC43C)C1CC[C@]2(O)C(=O)CO	schembl1649910	23441	na	BBB+	Training
CC12CC3CC(C)(C1)CC(N)(C3)C2	memantine	4054	na	BBB+	Training
CC12CCC(=O)C=C1CCC1C2CCC2(C)C1CCC2(O)C(=O)CO	cortexolone(cortodoxonecortifen)	227112	na	BBB+	Training
CC12CCC(CC1=O)C2(C)C	camphor	2537	na	BBB+	Training
CC12CCCCCC(Cc3ccc(O)cc31)C2N	dezocine	4630917	na	BBB+	Training
CC12C[C@H](O)[C@@]3(F)C(CCC4=CC(=O)C=CC43C)[C@@H]1C[C@H]1O[C@@](C)(c3ccccc3)O[C@]12C(=O)CO	amcinafide	23747	na	BBB+	Training
CC1=C(C(=O)O)N2C(=O)[C@@H](NC(=O)Cc3ccc(C4=NCCCN4)cc3)[C@H]2SC1	cefrotil	68692	na	BBB-	Training
CC1=C(C(=O)O)N2C(=O)[C@@H](NC(=O)[C@H](N)C3=CCC=CC3)[C@H]2SC1	cephradine (cefradine)	38103	na	BBB-	Training
CC1=C(C(=O)O)N2C(=O)[C@@H](NC(=O)[C@H](N)c3ccc(O)c(Cl)c3)[C@H]2SC1	cefedrolor	193953	na	BBB-	Training
CC1=C(C(=O)O)N2C(=O)[C@@H](NC(=O)[C@H](N)c3ccc(O)cc3)[C@H]2SC1	cefadroxil	47965	na	BBB-	Training
CC1=C(C(=O)O)N2C(=O)[C@@H](NC(=O)[C@H](N)c3cccc(NS(C)(=O)=O)c3)[C@H]2SC1	cefsumide	68718	na	BBB-	Training
CC1=C(C(=O)O)N2C(=O)[C@@H](NC(=O)[C@H](N)c3ccccc3)[C@H]2SC1	cephalexin	27447	na	BBB-	Training
CC1=C/C(O)CC(=O)Cc2nc(co2)C(=O)N2CCC=C2C(=O)OC(C(C)C)C(C)/C=C\C(=O)NC/C=C\1	virginiamycin-factor-m1	na	na	BBB-	Test
CC1=CC(=O)N2CC(=O)N(C)c3ccc(Cl)cc3C2(c2ccccc2)O1	ketazolam	33746	na	BBB+	Training
CC1=CCC2C3Cc4ccc(O)c5c4C2(CCN3C)C1O5	morphinan-3-ol, 6,7-didehydro-4,5-epoxy-6,17-dimethyl-, (5.alpha.)-	519207	na	BBB+	Training
CC1=C[C@H]2[C@@H]3C[C@@H](C)[C@](O)(C(=O)COC(=O)c4cccc(S(=O)(=O)O)c4)[C@@]3(C)C[C@H](O)[C@@H]2[C@@]2(C)Cc3cnn(-c4ccccc4)c3C=C12	cortisuzol	3037936	na	BBB+	Training
CC1=NN(c2ccccc2)C(=O)C1	edaravone	4021	na	BBB+	Training
CC1=Nc2ccccc2CC(c2ccccc2)N1C	dazepinil	53432	na	BBB+	Training
CC1C2Cc3ccc(O)cc3C1(C)CCN2C	metazocine	62518	na	BBB+	Training
CC1C2Cc3ccc(O)cc3C1(C)CCN2CC1CC1	ribavirin	19143	na	BBB+	Training
CC1C2Cc3ccc(O)cc3C1(C)CCN2CCc1ccccc1	phenazocine	14707	na	BBB+	Training
CC1CC(OC(=O)C2CCC(=O)N2)CC(C)(C)C1	crilvastatin	60724	na	BBB+	Training
CC1CC2C3CC(F)(F)C4=CC(=O)C=C[C@]4(C)C3(F)C(O)CC2(C)C1(O)C(=O)CO	cormetasone	na	na	BBB+	Test
CC1CC2C3CC(F)C4=CC(=O)C=CC4(C)C3(F)C(O)CC2(C)C1(O)C(=O)CCl	ft-0778082	78383862	na	BBB+	Training
CC1CC2C3CC(F)C4=CC(=O)C=CC4(C)C3(F)C(O)CC2(C)C1(O)C(=O)SCF	90566-53-3	4659387	na	BBB+	Training
CC1CC2C3CCC4=CC(=O)C=CC4(C)[C@@]3(F)C(O)CC2(C)[C@@]1(O)C(=O)CCl	clobetasol	32797	na	BBB+	Training
CC1CN(C)CC2Cc3c(ccc4ccccc34)OC12O	naranol	31117	na	BBB+	Training
CC1CN(CCCn2c3ccccc3c3ccccc32)CC(C)N1	9-[3-(3,5-dimethyl-1-piperazinyl)propyl]carbazole	5072	na	BBB+	Training
CC1COC2(c3ccccc3Cl)c3cc(Cl)ccc3NC(=O)CN12	mexazolam	4177	na	BBB+	Training
CC1NC(=O)C(NC(=O)c2ncccc2O)C(C)OC(=O)C(c2ccccc2)NC(=O)C2CC(=O)CCN2C(=O)C(Cc2ccc(N(C)C)cc2)N(C)C(=O)C2CCCN2C1=O	pristinamycin-ic	443310	na	BBB-	Training
CC1NC(=O)COC1c1ccccc1	fenmetramide	21789	na	BBB+	Training
CC1NCCOC1c1ccccc1	phenmetrazine	4762	na	BBB+	Training
CC1OC(C)OC(C)O1	paraldehyde	31264	na	BBB+	Training
CC1OC(OC2CC(O)(C(=O)CO)Cc3c(O)c4c(c(O)c32)C(=O)c2ccccc2C4=O)CC(N)C1O	4-demethoxyadriamycin hcl	68837	na	BBB-	Training
CC1OC(O[C@@H]2C=C3CC[C@@H]4[C@H](CC[C@]5(C)[C@@H](c6ccc(=O)oc6)CC[C@]45O)[C@@]3(C)CC2)C(O)C(O)C1O	proscillaridin a	222154	na	BBB-	Training
CC1OC2(CCCCC2Oc2cccc(Cl)c2)NC1=O	enilospirone	68794	na	BBB+	Training
CC1Oc2ccccc2CC1N(C)C	trebenzomine	32142	na	BBB+	Training
CC1[C@H]2C(=O)c3ccc(O)cc3[C@]1(C)CCN2CC1CC1	ketazocine	71426	na	BBB+	Training
CCC	propanidid	6334	na	BBB+	Training
CCC(=O)C(CCN(C)C)(c1ccccc1)c1ccccc1	normethadone	10090	na	BBB+	Training
CCC(=O)C(c1ccccc1)(c1ccccc1)C(C)CN(C)C	isomethadone	10072	na	BBB+	Training
CCC(=O)C1(N2CCCCC2)CCN(CCCC(=O)c2ccc(F)cc2)CC1	propyperone	19607	na	BBB+	Training
CCC(=O)C1(O)CCC2C3CCC4=CC(=O)CCC4(C)C3C(O)CC21C	resocortol	73656965	na	BBB+	Training
CCC(=O)C1(c2cccc(O)c2)CCN(C)CC1	ketobemidone	10101	na	BBB+	Training
CCC(=O)N(c1ccc(Cl)c(Cl)c1)[C@@H]1CCC[C@H]1N(C)C	eclanamine	130380	na	BBB+	Training
CCC(=O)N(c1ccccc1)C1(C(=O)OC)CCN(CCC(=O)OC)CC1	remifentanil	60815	na	BBB+	Training
CCC(=O)N(c1ccccc1)C1(C(=O)OC)CCN(CCc2ccccc2)CC1	carfentanil	62156	na	BBB+	Training
CCC(=O)N(c1ccccc1)C1(COC)CCN(CCn2nnn(CC)c2=O)CC1	trimethoprim	51263	na	BBB+	Training
CCC(=O)N(c1ccccc1)[C@]1(C(=O)OC)CCN(CCc2ccccc2)C[C@@H]1C	lofentanil	65499	na	BBB+	Training
CCC(=O)N(c1ccccc1F)C1(c2ccccc2)CCN(CCn2nnn(CC)c2=O)CC1	trefentanil	60728	na	BBB+	Training
CCC(=O)N1CCN(C(=O)OC2C3=C(SCCS3)C(=O)N2c2ccc3ccc(Cl)nc3n2)CC1	suproclone	53696	na	BBB+	Training
CCC(=O)Nc1ccc(O)cc1	parapropamol	74325	na	BBB+	Training
CCC(=O)OC1(c2ccccc2)CCN(C)CC1C	alphaprodine (betaprodine)	6471	na	BBB+	Training
CCC(=O)OC1CC(=O)OC(C)C/C=C/C=C\C(O)C(C)CC(CC=O)C(O[C@@H]2O[C@H](C)[C@@H](O[C@H]3C[C@@](C)(O)[C@H](OC(=O)CC)[C@@H](C)O3)[C@H](N(C)C)[C@H]2O)C1OC	midecamycin	6436158	na	BBB-	Training
CCC(=O)OCC(=O)[C@@]1(OC(=O)CC)[C@@H](C)C[C@H]2[C@@H]3CCC4=CC(=O)C=C[C@]4(C)[C@@]3(Cl)[C@@H](O)C[C@@]21C	beclomethasonedipropionate(beclometasone-dipropionate)	21700	na	BBB+	Training
CCC(=O)OCC(=O)[C@@]1(OC(=O)CC)[C@@H](C)C[C@H]2[C@@H]3CCC4=CC(=O)C=C[C@]4(C)[C@@]3(F)[C@@H](O)C[C@@]21C	betamethasone-valerate	21800	na	BBB+	Training
CCC(=O)OCC(=O)[C@@]1(OC(=O)CC)[C@H](C)C[C@H]2[C@H]3[C@H]([C@@H](O)C[C@@]21C)[C@@]1(C)C=CC(=O)C=C1C[C@H]3Cl	alclometasone-dipropionate	636374	na	BBB+	Training
CCC(=O)OCC(=O)[C@@]12OC(C)(C)O[C@@H]1CC1C3C[C@H](F)C4=CC(=O)C=CC4(C)[C@@]3(F)C(O)CC12C	akos024419646	42761	na	BBB+	Training
CCC(=O)O[C@H]1[C@H](C)O[C@@H](O[C@@H]2C(C)C(=O)O[C@H](C)[C@H](C)[C@H](OC(=O)CC)[C@@H](C)C(=O)[C@]3(CO3)CC(C)[C@H](O[C@@H]3O[C@H](C)C[C@H](N(C)C)[C@H]3O)[C@H]2C)C[C@@H]1OC	diproleandomycin	216261	na	BBB-	Training
CCC(=O)O[C@]1(C(=O)CCl)[C@@H](C)C[C@H]2[C@@H]3CCC4=CC(=O)C=C[C@]4(C)[C@@]3(F)[C@@H](O)C[C@@]21C	clobetasol-propionate	32798	na	BBB+	Training
CCC(=O)O[C@]1(C(=O)COC(C)=O)CC[C@H]2[C@@H]3CCC4=CC(=O)CC[C@]4(C)[C@H]3[C@@H](O)C[C@@]21C	hydrocortisone-aceponate	68921	na	BBB+	Training
CCC(=O)O[C@]1(C(=O)COC(C)=O)CC[C@H]2[C@@H]3C[C@H](C)C4=CC(=O)C=C[C@]4(C)[C@H]3[C@@H](O)C[C@@]21C	methylprednisolone-aceponate	63019	na	BBB+	Training
CCC(=O)O[C@]1(C(=O)COC)[C@@H](C)C[C@H]2[C@@H]3CCC4=CC(=O)C=C[C@]4(C)[C@@]3(F)[C@@H](O)C[C@@]21C	amelometasone	443880	na	BBB+	Training
CCC(=O)O[C@]1(C(=O)SC)[C@H](C)CC2C3C[C@H](F)C4=CC(=O)C=CC4(C)[C@@]3(F)[C@@H](O)C[C@@]21C	schembl144284	51759	na	BBB+	Training
CCC(=O)O[C@]1(C(=O)SCCl)[C@H](C)C[C@H]2C3C[C@H](F)C4=CC(=O)C=C[C@]4(C)[C@@]3(F)[C@@H](O)C[C@@]21C	schembl13773292	54581	na	BBB+	Training
CCC(=O)O[C@]1(C(=O)SCF)[C@H](C)C[C@H]2[C@@H]3C[C@H](F)C4=CC(=O)C=C[C@]4(C)[C@@]3(F)[C@@H](O)C[C@@]21C	fluticasone propionate	444036	na	BBB+	Training
CCC(=O)O[C@]1(c2ccccc2)CCN(C)C[C@@H]1CC	alphameprodine/betameprodine	61119	na	BBB+	Training
CCC(=O)c1ccc2c(c1)N(CC(C)N(C)C)c1ccccc1S2	propiomazine	4940	na	BBB+	Training
CCC(=O)c1ccc2c(c1)N(CCCN1CCN(CCO)CC1)c1ccccc1S2	carphenazine	18104	na	BBB+	Training
CCC(Br)(C(N)=O)C(C)C	ibrotamide	216287	na	BBB+	Training
CCC(Br)(CC)C(=O)NC(=O)NC(C)=O	acecarbromal	6489	na	BBB+	Training
CCC(Br)(CC)C(=O)NC(N)=O	carbromal	6488	na	BBB+	Training
CCC(C(=O)NC(N)=O)c1ccccc1	pheneturide	72060	na	BBB+	Training
CCC(C(=O)OCCN1CCOC(c2ccccc2)C1C)c1ccccc1	fenbutrazate	20395	na	BBB+	Training
CCC(C)(CC)OC(N)=O	emylcamate	6526	na	BBB+	Training
CCC(C)(O)C1CC23C=CC1(OC)C1Oc4c(OC)ccc5c4C12CCN(CC1CC1)C3C5	homprenorphine	3084250	na	BBB+	Training
CCC(C)(S(=O)(=O)CC)S(=O)(=O)CC	sulfonethylmethane	6433	na	BBB+	Training
CCC(C)C(C)(COC(N)=O)COC(=O)NC(C)C	nisobamate	31767	na	BBB+	Training
CCC(C)C(C)(COC(N)=O)COC(N)=O	mebutamate	6151	na	BBB+	Training
CCC(C)C(CC)C(=O)NC(N)=O	capuride	231285	na	BBB+	Training
CCC(C)C(CC)C(N)=O	valnoctamide	20140	na	BBB+	Training
CCC(C)C(N)C1=NC(C(=O)N[C@@H](CC(C)C)C(=O)N[C@H](CCC(=O)O)C(=O)N[C@H](C(=O)NCCCC[C@@H]2NC(=O)[C@H](CC(N)=O)NC(=O)[C@@H](CC(=O)O)NC(=O)[C@H](Cc3cnc[nH]3)NC(=O)[C@@H](Cc3ccccc3)NC(=O)[C@H]([C@@H](C)CC)NC(=O)[C@@H](CCCN)NC2=O)[C@@H](C)CC)CS1	bacitracin	5311014	na	BBB-	Training
CCC(C)C1(CC)C(=O)NC(=O)NC1=O	butobarbitone	2479	na	BBB+	Training
CCC(CC)(CNC(=O)CCCO)c1cccc(OC)c1	embutramide	27453	na	BBB+	Training
CCC(N)Cc1c[nH]c2ccccc12	etryptamine	8367	na	BBB+	Training
CCC(O)(COC(N)=O)c1ccccc1	hydroxyphenamate (oxyfenamate)	5752	na	BBB+	Training
CCC(O)C(CC(C)N(C)C)(c1ccccc1)c1ccccc1	betamethadol	28397	na	BBB+	Training
CCC(OC(C)=O)C(CC(C)N(C)C)(c1ccccc1)c1ccccc1	levacetylmethadol	10517	na	BBB+	Training
CCC(OC(N)=O)C1CCCCC1	procymate	3050432	na	BBB+	Training
CCC(Oc1ccccc1)C(=O)NC1C(=O)N2C1SC(C)(C)C2C(=O)O	mls006011441	65039	na	BBB-	Training
CCC1(C)CC(=O)NC(=O)C1	bemegride	2310	na	BBB+	Training
CCC1(C)OC(=O)N(C)C1=O	paramethadione	8280	na	BBB+	Training
CCC1(C2=CCCCCC2)C(=O)NC(=O)NC1=O	heptabarb	10518	na	BBB+	Training
CCC1(CC)C(=O)C=CNC1=O	pyrithyldione	4994	na	BBB+	Training
CCC1(CC)C(=O)NC(=O)N(C)C1=O	metharbital	4099	na	BBB+	Training
CCC1(CC)C(=O)NC(=O)N(c2ccccc2)C1=O	phetharbital	9650	na	BBB+	Training
CCC1(CC)C(=O)NC=C(C)C1=O	ethypicone	68842	na	BBB+	Training
CCC1(CC)C(=O)NCC(C)C1=O	methyprylon	4162	na	BBB+	Training
CCC1(CC)O[C@@H]2C[C@H]3C4CCC5=CC(=O)C=CC5(C)[C@@]4(F)[C@@H](O)CC3(C)[C@]2(C(=O)CO)O1	amcinafal	19823	na	BBB+	Training
CCC1(O)CCN2CCc3ccc(C)cc3C2C1	tolquinzole	3083943	na	BBB+	Training
CCC1(c2ccccc2)C(=O)N(COC)C(=O)N(COC)C1=O	eterobarb	33925	na	BBB+	Training
CCC1(c2ccccc2)C(=O)NC(=O)N(C(=O)c2ccccc2)C1=O	benzobarbital	12938	na	BBB+	Training
CCC1(c2ccccc2)C(=O)NC(=O)N(C)C1=O	mephobarbital(methylphenobarbital)	8271	na	BBB+	Training
CCC1(c2ccccc2)C(=O)NC(=O)N1C	methetoin	21908	na	BBB+	Training
CCC1(c2ccccc2)CCC(=O)NC1=O	piperacillin	3487	na	BBB+	Training
CCC1(c2ccccc2)NC(=O)N(C)C1=O	mephenytoin	4060	na	BBB+	Training
CCC1(c2ccccc2)NCC(=O)NC1=O	iminophenimide	163317	na	BBB+	Training
CCC1(c2ccccc2)OCC(C2CCCCN2)O1	etoxadrol	19324	na	BBB+	Training
CCC12CCN(CC3CC3)C(Cc3ccc(O)cc31)C2(C)C	gemazocine	219096	na	BBB+	Training
CCC12CCN(CC3CCC3)C(Cc3ccc(O)cc31)C2(C)C	cogazocine	198576	na	BBB+	Training
CCC1C(=O)NC(=O)C1(C)c1ccccc1	fenimide	6068	na	BBB+	Training
CCC1NC(=O)C(NC(=O)c2ncccc2O)C(C)OC(=O)C(c2ccccc2)NC(=O)C2CC(=O)CCN2C(=O)C(Cc2ccc(N(C)C)cc2)N(C)C(=O)C2CCCN2C1=O	pristinamycin-ia	14974	na	BBB-	Training
CCCC(=O)N(C)Cc1c(-c2ccc(Cl)cc2)nc2ccccn12	saripidem	3058746	na	BBB+	Training
CCCC(=O)O[C@]1(C(=O)CCl)[C@@H](C)C[C@H]2[C@@H]3CCC4=CC(=O)C=C[C@]4(C)[C@@]3(F)C(=O)C[C@@]21C	clobetasone butyrate	71386	na	BBB+	Training
CCCC(=O)O[C@]1(C(=O)CO)CC[C@H]2[C@@H]3CCC4=CC(=O)CC[C@]4(C)[C@H]3[C@@H](O)C[C@@]21C	hydrocortisone-butyrate	26133	na	BBB+	Training
CCCC(=O)O[C@]1(C(=O)COC(=O)CC)CC[C@H]2[C@@H]3CCC4=CC(=O)CC[C@]4(C)[C@H]3[C@@H](O)C[C@@]21C	hydrocortisone-buteprate	636398	na	BBB+	Training
CCCC(=O)O[C@]1(C(=O)COC(C)=O)CC[C@H]2[C@@H]3C[C@H](C)C4=CC(=O)CC[C@]4(C)[C@H]3[C@@H](O)C[C@@]21C	amebucort	3086167	na	BBB+	Training
CCCC(=O)O[C@]1(C(=O)COC(C)=O)CC[C@H]2[C@@H]3C[C@H](F)C4=CC(=O)C=C[C@]4(C)[C@@]3(F)[C@@H](O)C[C@@]21C	difluprednate	443936	na	BBB+	Training
CCCC(=O)O[C@]1(C(=O)COC(C)=O)[C@H](C)C[C@H]2[C@@H]3CCC4=CC(=O)C=C[C@]4(C)[C@@]3(Cl)[C@@H](O)C[C@@]21C	icometasone-enbutate	65877	na	BBB+	Training
CCCC(=O)O[C@]1(C(C)=O)CCC[C@H]2[C@@H]3CCC4=CC(=O)C=C[C@]4(C)[C@H]3[C@@H](O)C[C@@]21C	domoprednate	68868	na	BBB+	Training
CCCC(C(=O)c1ccc(C)cc1)N1CCCC1	pyrovalerone	14373	na	BBB+	Training
CCCC(C)(O)C1CC23C=CC1(OC)C1Oc4c(O)ccc5c4C12CCN(C)C3C5	etorphine	518962	na	BBB+	Training
CCCC(C)C1(CCSC)C(=O)NC(=S)NC1=O	methitural	3032307	na	BBB+	Training
CCCC(CC)C1(CC)C(=O)NC(=O)NC1=O	tetrabarbital	101534	na	BBB+	Training
CCCC(CC)C1(CC)C(=O)NC(=S)NC1=O	thiotetrabarbital	3083570	na	BBB+	Training
CCCC(CCC)(CCC)C(N)=O	valdipromide	68689	na	BBB+	Training
CCCC(CCC)C(=O)OCOC(=O)C(C)(C)C	valproate-pivoxil	71160	na	BBB+	Training
CCCC(CCC)C(N)=O	valpromide	71113	na	BBB+	Training
CCCC(Cc1ccccc1)N1CCCC1	prolintane	14592	na	BBB+	Training
CCCC(O)Cl	chlorobutanol	13592249	na	BBB+	Training
CCCC1(C)COB(c2ccc(C)cc2)OC1	tolboxane	72134	na	BBB+	Training
CCCC1CC(C(=O)NC(C(C)O)C2OC(SC)C(O)C(O)C2O)N(C)C1	lincomycine	3928	na	BBB-	Training
CCCCC(=O)OC1(C(=O)CO)CCC2C3CCC4=CC(=O)C=CC4(C)C3C(O)CC21C	prednival	27123	na	BBB+	Training
CCCCC(=O)O[C@]1(C(=O)CO)CCC2C3CC(F)C4=CC(=O)C=CC4(C)C3C(O)CC21C	fluprednisolone-valerate	31779	na	BBB+	Training
CCCCC(=O)O[C@]1(C(=O)CO)CCC2C3CCC4=CC(=O)CCC4(C)C3C(O)CC21C	hydrocortisone-hemisuccinate	42395	na	BBB+	Training
CCCCC(=O)O[C@]1(C(=O)CO)[C@@H](C)C[C@H]2[C@@H]3CCC4=CC(=O)C=C[C@]4(C)[C@@]3(F)[C@@H](O)C[C@@]21C	betamethasone valerate	16533	na	BBB+	Training
CCCCC(CC)CNC(=O)CC(C)O	butoctamide	65780	na	BBB+	Training
CCCCC/C(=N\OCCN)c1ccc(C)c(N)c1	caproxamine	9578268	na	BBB+	Training
CCCCC1(CCOC(N)=O)C(=O)NC(=O)NC1=O	carbubarb	13743	na	BBB+	Training
CCCCCC(=O)CC[C@]1(C)[C@@H]2Cc3ccc(O)cc3[C@@]1(C)CCN2C	tonazocine	72177	na	BBB+	Training
CCCCCC(=O)OCC(=O)C1C(C)CC2C3CC(F)C4=CC(=O)C=CC4(C)C3C(O)CC21C	fluocortolone-21-hexanoat	631364	na	BBB+	Training
CCCCCC(C)C(C)c1cc(OC(=O)CCCN2CCCCCC2)c2c(c1)OC(C)(C)C1=C2CC(C)CC1	nabazenil	163326	na	BBB+	Training
CCCCCC(N)C(O)(c1ccccc1)c1ccccc1	hexapradol	219120	na	BBB+	Training
CCCCCC1CNC(C(=O)NC(C(C)Cl)C2OC(SC)C(O)C(O)C2O)C1	mirincamycin	24715	na	BBB-	Training
CCCCCCC(=O)OCCN1CCN(CCCN2c3ccccc3Sc3ccc(C(F)(F)F)cc32)CC1	fluphenazine-enanthate	3389	na	BBB+	Training
CCCCCCC(C)(C)c1cc(O)c2c(c1)OC(C)(C)[C@@H]1CCC(=O)C[C@@H]21	nabilone	5284592	na	BBB+	Training
CCCCCCC(C)NN	octamoxin	20811	na	BBB+	Training
CCCCCCCCCC(=O)N[C@H]1[C@H](Oc2c3cc4cc2Oc2ccc(cc2Cl)[C@@H](O[C@@H]2O[C@H](CO)[C@@H](O)[C@H](O)[C@H]2NC(C)=O)[C@@H]2NC(=O)[C@H](NC(=O)[C@@H]4NC(=O)[C@H]4NC(=O)[C@@H](Cc5ccc(c(Cl)c5)O3)NC(=O)[C@H](N)c3ccc(O)c(c3)Oc3cc(O)cc4c3)c3ccc(O)c(c3)-c3c(O[C@H]4O[C@H](CO)[C@@H](O)[C@H](O)[C@@H]4O)cc(O)cc3[C@H](C(=O)O)NC2=O)O[C@H](CO)[C@@H](O)[C@@H]1O	teichomycin	16131923	na	BBB-	Training
CCCCCCCCCC(=O)OC1(c2ccc(Br)cc2)CCN(CCCC(=O)c2ccc(F)cc2)CC1	bromperidol-decanoate	156321	na	BBB+	Training
CCCCCCCCCC(=O)OC1(c2ccc(Cl)cc2)CCN(CCCC(=O)c2ccc(F)cc2)CC1	haloperidol decanoate	52919	na	BBB+	Training
CCCCCCCCCC1(C)OCC(COC(N)=O)O1	dioxamate	45285	na	BBB+	Training
CCCCCCCCCCCCCC(=O)O[C@H]1C=C[C@H]2[C@H]3Cc4ccc(OCc5ccccc5)c5c4[C@@]2(CCN3C)[C@H]1O5	myrophine	5362457	na	BBB+	Training
CCCCCCCCCCCCCCCC(=O)OCCC1CCN(CCCN2c3ccccc3Sc3ccc(S(=O)(=O)N(C)C)cc32)CC1	pipotiazine palmitate	37767	na	BBB+	Training
CCCCCCCCCCCCCCCCCC(=O)OCC(=O)OCC(=O)[C@@]1(O)CC[C@H]2[C@@H]3CCC4=CC(=O)C=C[C@]4(C)[C@H]3[C@@H](O)C[C@@]21C	prednisolone-steaglate	71206	na	BBB+	Training
CCCCCCCCCCOc1c(OC)cc(C(N)=O)cc1OC	decimemide	26929	na	BBB+	Training
CCCCCCCCCNc1ncnc2[nH]ccc12	nonapyrimine	3047795	na	BBB+	Training
CCCCCCCNC(=O)Oc1ccc2c(c1)[C@]1(C)CCN(C)[C@@H]1N2C	eptastigmine	65872	na	BBB+	Training
CCCCCCN1CCC(C(=O)N(C)CC)(c2ccccc2)CC1	sameridine	65996	na	BBB+	Training
CCCCCCOc1nsnc1C1=CCCN(C)C1	xanomeline	60809	na	BBB+	Training
CCCCCCSc1nsnc1C1=CCCN(C)C1	tazomeline	131460	na	BBB+	Training
CCCCCNCC(N)=O	milacemide	53569	na	BBB+	Training
CCCCCN[C@@]12C=CC(=O)[C@@H]3Oc4c(O)ccc5c4[C@@]31CCN(C)[C@@H]2C5	pentamorphone	5464186	na	BBB+	Training
CCCCC[C@H](O)/C=C/[C@H]1[C@H](O)CC(=O)[C@@H]1CCCCCCC(=O)O	alprostadil	5280723	na	BBB-	Training
CCCCCn1ccc(=O)c(O)c1C	cp29	121734	na	BBB+	Training
CCCCN1C(=O)C2C(=O)N(CCCCN3CCN(c4ccccc4OC)CC3)C(=O)C(C1=O)C2(C)C	umespirone	65902	na	BBB+	Training
CCCCN=C(c1cc(Cl)ccc1O)c1ccccc1Cl	fengabine	54471	na	BBB+	Training
CCCCNC(=O)OCC(C)(CCC)COC(N)=O	tybamate	20266	na	BBB+	Training
CCCCNCC1COc2cccc(OCC)c2O1	ethomoxane	19127	na	BBB+	Training
CCCCNCC1COc2ccccc2O1	butamoxane	20504	na	BBB+	Training
CCCCNc1c(C(=O)OCC)c(C)nc2c1cnn2CC	tracazolate	5522	na	BBB+	Training
CCCCNc1c(C(=O)OCC)cnc2c1cnn2CC	cartazolate	37015	na	BBB+	Training
CCCCOC(=O)C(=O)C1C(C)CC2C3CC(F)C4=CC(=O)C=CC4(C)C3C(O)CC21C	schembl25219	21872759	na	BBB+	Training
CCCCOCC(CN1C(=O)N(CC(COCCCC)OC(N)=O)C(=O)C(CC)(c2ccccc2)C1=O)OC(N)=O	difebarbamate	71880	na	BBB+	Training
CCCCOCC(CN1C(=O)NC(=O)C(CC)(c2ccccc2)C1=O)OC(N)=O	febarbamate	25803	na	BBB+	Training
CCCCOc1ccc(C(=O)CCN2CCCCC2)cc1	dyclonine hydrochloride	3180	na	BBB-	Training
CCCCSc1ccc(C(SCCN(C)C)c2ccccc2)cc1	captodiame	10240	na	BBB+	Training
CCCC[C@@H]1CC(=O)[C@]2(O)O[C@@H]3[C@@H](NC)[C@@H](O)[C@@H](NC)[C@H](O)[C@H]3O[C@@H]2O1	trospectomycin	55886	na	BBB-	Training
CCCCn1c(=O)c2c(ncn2CC(C)=O)n(CCCC)c1=O	denbufylline	2984	na	BBB+	Training
CCCCn1ccc(=O)c(O)c1C	cp24	121733	na	BBB+	Training
CCCN(CCC)C(=O)Cc1c(-c2ccc(Cl)cc2)nc2ccc(Cl)cn12	alpidem	54897	na	BBB+	Training
CCCN(CCC)C1Cc2cccc3cc(O)cc(c23)C1	alentemol	60574	na	BBB+	Training
CCCN(CCCCN1C(=O)CC2(CCCC2)CC1=O)C1COc2cccc(OC)c2C1	alnespirone	121852	na	BBB+	Training
CCCN(c1ccncc1)n1ccc2ccccc21	besipirdine	60691	na	BBB+	Training
CCCN1CC(NS(=O)(=O)N(CC)CC)CC2Cc3c(O)cccc3CC21	quinagolidum [inn-latin]	55645	na	BBB+	Training
CCCN1CC=C(c2c[nH]c3ccc(Cl)cc23)CC1	tepirindole	68915	na	BBB+	Training
CCCN1CCCC1CNC(=O)c1cc(S(N)(=O)=O)ccc1OC	prosulpride	68880	na	BBB+	Training
CCCNC(=O)N1CC(c2ccccc2)OC1=O	profexalone	65786	na	BBB+	Training
CCCNC(=O)c1ccc2c(c1)N([C@@H](C)CN1CCCC1)c1ccccc1S2	rp 60180	14536538	na	BBB+	Training
CCCNCC(O)COc1ccccc1C(=O)CCc1ccccc1	propafenone	4932	na	BBB-	Training
CCCOC(=O)N1CCN(C(=O)Cc2ccc(Cl)c(Cl)c2)[C@@H](CN2CCCC2)C1	gr89696_pr	44310303	na	BBB+	Training
CCCOC(=O)c1cncn1C(C)c1ccccc1	propoxate	65591	na	BBB+	Training
CCCSc1ccccc1N1CCN(CCCCn2c(=O)[nH]c3ccccc3c2=O)CC1	tioperidone	40460	na	BBB+	Training
CCC[C@@H]1C[C@@H](C(=O)NC(C(C)Cl)[C@H]2O[C@H](SC)[C@H](OP(=O)(O)O)[C@@H](O)[C@H]2O)N(C)C1	clindamycin-phosphate	10346039	na	BBB-	Training
CCC[C@@H]1O[C@@H]2C[C@H]3[C@@H]4C[C@H](F)C5=CC(=O)C=C[C@]5(C)C4(F)[C@@H](O)C[C@]3(C)[C@]2(C(=O)O[C@H](C)OC(=O)OCC)O1	itrocinonide	3038481	na	BBB+	Training
CCC[C@@H]1O[C@@H]2C[C@H]3[C@@H]4C[C@H](F)C5=CC(=O)CC[C@]5(C)[C@@]4(F)[C@@H](O)C[C@]3(C)[C@]2(C(=O)CO)O1	rofleponide	3055174	na	BBB+	Training
CCC[C@@](C)(O)[C@H]1CC23C=CC1(OC)[C@H]1Oc4c(OC(C)=O)ccc5c4C12CCN(C)C3C5	acetorphine	62795	na	BBB+	Training
CCC[C@]1(c2cccc(O)c2)CCN(C)C[C@@H]1C	picenadol	53077	na	BBB+	Training
CCCl	chloroethane	6337	na	BBB+	Training
CCN(C(C)=O)c1cccc(-c2ccnc3c(C#N)cnn23)c1	zaleplon	5719	na	BBB+	Training
CCN(CC)C(=O)C1CN2CCc3cc(OC)c(OC)cc3C2CC1OC(C)=O	benzquinamide	2342	na	BBB+	Training
CCN(CC)C(=O)CNC(=O)c1cc(OC)c(OC)c(OC)c1	tricetamide	67763	na	BBB+	Training
CCN(CC)C(=O)COc1cc2c(O)c3c(O)c(C)c4c(c13)C(=O)[C@@](C)(O/C=C/[C@H](OC)[C@@H](C)[C@@H](OC(C)=O)[C@H](C)[C@H](O)[C@H](C)[C@@H](O)[C@@H](C)/C=C/C=C(/C)C(=O)N2)O4	rifamide	6433345	na	BBB-	Training
CCN(CC)C(=O)N1CCN(CCCc2nc3c(c(=O)n(C)c(=O)n3C)n2C)CC1	stacofylline	132157	na	BBB+	Training
CCN(CC)C(=O)N[C@H]1C=C2c3cccc4[nH]cc(c34)C[C@H]2N(C)C1	lisuride	28864	na	BBB+	Training
CCN(CC)C(=O)N[C@H]1C[C@@H]2c3cccc4[nH]cc(c34)C[C@H]2N(C)C1	terguride	443951	na	BBB+	Training
CCN(CC)C(=O)[C@@H]1[C@@H]2C=C[C@@H](C2)[C@H]1C(=O)N(CC)CC	endomid	71200	na	BBB+	Training
CCN(CC)C(=O)[C@]1(c2ccccc2)C[C@@H]1CN	milnacipran	65833	na	BBB+	Training
CCN(CC)C(=O)c1cccnc1	nikethamide	5497	na	BBB+	Training
CCN(CC)C(C)=NN=Cc1c2c(O)c3c(O)c(C)c4c(c3c1O)C(=O)C(C)(OC=CC(OC)C(C)C(OC(C)=O)C(C)C(O)C(C)C(O)C(C)C=CC=C(C)C(=O)N2)O4	rifametane	na	na	BBB-	Test
CCN(CC)C(C)CN1c2ccccc2Sc2ccccc21	isothamine(profenamine)	3290	na	BBB+	Training
CCN(CC)C/C=C1/c2ccccc2Nc2cc(Cl)ccc21	elanzepine	6445017	na	BBB+	Training
CCN(CC)CC(=O)OCC(=O)C1(O)CCC2C3CCC4=CC(=O)C=CC4(C)C3C(O)CC21C	prednisolamate	21841	na	BBB+	Training
CCN(CC)CC(=O)OCC(=O)[C@@]1(O)CC[C@H]2[C@@H]3CCC4=CC(=O)CC[C@]4(C)[C@H]3[C@@H](O)C[C@@]21C	hydrocortamate	84088	na	BBB+	Training
CCN(CC)CC(=O)Oc1ccc(NC(C)=O)cc1	propacetamol	68865	na	BBB+	Training
CCN(CC)CCC(=O)N1c2ccccc2Sc2ccc(C(F)(F)F)cc21	fluacizine	161562	na	BBB+	Training
CCN(CC)CCN1C(=O)CN=C(c2ccccc2F)c2cc(Cl)ccc21	methylprednisolone	3393	na	BBB+	Training
CCN(CC)CCN1c2ccccc2Sc2ccccc21	diethazine	65535	na	BBB+	Training
CCN(CC)CCNC(=O)COc1ccc(Cl)cc1	clofexamide	28554	na	BBB+	Training
CCN(CC)CCNC(=O)COc1ccc(OC)cc1	akos026749852	4045	na	BBB+	Training
CCN(CC)CCNC(=O)c1cc(Br)c(N)cc1OC	bromopride	2446	na	BBB+	Training
CCN(CC)CCNC(=O)c1cc(Cl)cc(Cl)c1OC	diclometide	208832	na	BBB+	Training
CCN(CC)CCNC(=O)c1cc(S(C)(=O)=O)ccc1OC	tiapride	5467	na	BBB+	Training
CCN(CC)CCOC(=O)C(O)(c1ccccc1)c1ccccc1	benactyzine	9330	na	BBB+	Training
CCN(CC)CCOC1(c2ccc(Cl)cc2)CCCCC1	clofenciclan	25904	na	BBB+	Training
CCN(CC)CCn1cnc2c1c(=O)n(C)c(=O)n2C	etamiphyllin	28329	na	BBB+	Training
CCN(CC)S(=O)(=O)N[C@H]1C[C@@H]2c3cccc4[nH]cc(c34)C[C@H]2N(C)C1	etisulergine	68847	na	BBB+	Training
CCN(CC)c1ccc(NC(=O)c2ccccc2N)c(C)c1	atolide	27761	na	BBB+	Training
CCN(CC)c1nc2c(s1)c1c(O)c3c(O)c(C)c4c(c32)C(=O)[C@@](C)(O/C=C/[C@H](OC)[C@@H](C)[C@@H](OC(C)=O)[C@H](C)[C@H](O)[C@H](C)[C@@H](O)[C@@H](C)/C=C/C=C(/C)C(=O)N1)O4	rifamexil	6473882	na	BBB-	Training
CCN1C(=O)NC(c2ccccc2)C1=O	ethotoin	3292	na	BBB+	Training
CCN1CC(CCN2CCOCC2)C(c2ccccc2)(c2ccccc2)C1=O	doxapram	3156	na	BBB+	Training
CCN1CCC(=C(c2ccccc2)c2ccccc2)C1	pridefine	31740	na	BBB+	Training
CCN1CCCC1CNC(=O)c1cc(C(C)=O)ccc1OC	etacepride	3085389	na	BBB+	Training
CCN1CCCC1CNC(=O)c1cc(S(=O)(=O)CC)c(N)cc1OC	amisulpride	2159	na	BBB+	Training
CCN1CCCC1CNC(=O)c1cc(S(=O)(=O)CC)ccc1OC	sultopride	5357	na	BBB+	Training
CCN1CCC[C@H]1CNC(=O)c1c(OC)ccc(Br)c1OC	remoxipride	54477	na	BBB+	Training
CCN1CCN(c2cc(-c3ccc(F)cc3)c3c(n2)CCCCCC3)CC1	blonanserin	125564	na	BBB+	Training
CCN1CCc2[nH]c3cc(F)c4scc(C)c4c3c2C1	tiflucarbine	65677	na	BBB+	Training
CCN=C1NC(=O)C(c2ccccc2)O1	fenozolone	135436543	na	BBB+	Training
CCN=C1Nc2ccc(Cl)cc2C(c2ccccc2)S1	etasuline	135407187	na	BBB+	Training
CCNC(=O)/C=C/c1cccc(Br)c1	cinromide	688145	na	BBB+	Training
CCNC(=O)N1CCN(CCCC(c2ccc(F)cc2)c2ccc(F)cc2)CC1	amperozide	73333	na	BBB+	Training
CCNC1(c2ccccc2)CCCCC1	eticyclidine	16622	na	BBB+	Training
CCNC1(c2cccs2)CCCCC1=O	tiletamine	26533	na	BBB+	Training
CCNC1=Nc2ccc(Cl)cc2C(C)(c2ccccc2)O1	etifoxine	135413553	na	BBB+	Training
CCNCC(O)c1cccc(O)c1	etilefrine	3306	na	BBB-	Training
CCNCc1c(CSC)cnc(C)c1O	skb_a	3085156	na	BBB+	Training
CCN[C@@H]1C[C@H](N)[C@@H](O[C@H]2OC(CN)=CC[C@H]2N)[C@H](O)[C@H]1O[C@H]1OC[C@](C)(O)[C@H](NC)[C@H]1O	netilmicin	441306	na	BBB-	Training
CCN[C@H](Cc1ccccc1)[C@H]1CCCO1	zylofuramine	71129	na	BBB+	Training
CCOC(=O)C(c1c(O)c2ccccc2oc1=O)c1c(O)c2ccccc2oc1=O	ethyl biscoumacetate	54685524	na	BBB-	Training
CCOC(=O)C1(c2cccc(O)c2)CCN(C)CC1	hydroxypethidine	61120	na	BBB+	Training
CCOC(=O)C1(c2ccccc2)CCC=CC1N(C)C	tilidine	32329	na	BBB+	Training
CCOC(=O)C1(c2ccccc2)CCN(CCCNc2ccccc2)CC1	piminodine	21950	na	BBB+	Training
CCOC(=O)C1(c2ccccc2)CCN(CCc2ccc(N)cc2)CC1	anileridine	8944	na	BBB+	Training
CCOC(=O)C1=C(C)NC(C)=C(C(=O)OC)C1c1cccc(Cl)c1Cl	felodipine	3333	na	BBB-	Training
CCOC(=O)C1N=C(c2ccccc2F)c2cc(Cl)ccc2NC1=O	ethyl-loflazepate	3299	na	BBB+	Training
CCOC(=O)C[C@@H](O)C[C@@H](O)/C=C/C1=C(c2ccc(F)cc2)c2ccccc2OC12CCCC2	bervastatin	6436003	na	BBB+	Training
CCOC(=O)N(CCN(C)C)c1cccc(C(F)(F)F)c1	flubanilate	172309	na	BBB+	Training
CCOC(=O)N(Cc1ccccc1)C1CC1	encyprate	17298	na	BBB+	Training
CCOC(=O)N1CCC(=O)N(c2ccccc2)c2cc(Cl)ccc21	arfendazam	65803	na	BBB+	Training
CCOC(=O)N1CCN(C(=O)Cc2ccc(Cl)c(Cl)c2)[C@@H](CN2CCCC2)C1	gr89696_et	44310754	na	BBB+	Training
CCOC(=O)NC(O)C(Cl)(Cl)Cl	carbocloral	10944	na	BBB+	Training
CCOC(=O)NNC(C)c1ccccc1	carbenzide	18608	na	BBB+	Training
CCOC(=O)Nc1ccc(NCc2ccc(F)cc2)cc1N	ezogabine	121892	na	BBB+	Training
CCOC(=O)OC(C)OC(=O)[C@@H]1N2C(=O)[C@@H](N=CN3CCCCCC3)[C@H]2SC1(C)C	bacmecillinam	68681	na	BBB-	Training
CCOC(=O)OC1(C(=O)OCCl)CCC2C3CCC4=CC(=O)C=CC4(C)C3C(O)CC21C	loteprednol etabonate	22227703	na	BBB+	Training
CCOC(=O)OCC/C(SC(=O)OCC)=C(\C)N(C=O)Cc1cnc(C)nc1N	cetotiamine	3033983	na	BBB+	Training
CCOC(=O)O[C@]1(C(=O)COC(=O)CC)CC[C@H]2[C@@H]3CCC4=CC(=O)C=C[C@]4(C)[C@H]3[C@@H](O)C[C@@]21C	prednicarbate	6714002	na	BBB+	Training
CCOC(=O)[C@H](CCc1ccccc1)N[C@@H](C)C(=O)N1CCC[C@H]1C(=O)O	enalapril	5388962	na	BBB-	Training
CCOC(=O)c1[nH]c2cc(OC)c(OC)cc2c1CCN1CCN(c2ccccc2)CC1	alpertine	166547	na	BBB+	Training
CCOC(=O)c1cnc2c(cnn2CC)c1NN=C(C)C	etazolate	3277	na	BBB+	Training
CCOC(=O)c1cncn1C(C)c1ccc(F)cc1	flutomidate	65635	na	BBB+	Training
CCOC(=O)c1cncn1C(C)c1ccccc1	pimozide	36339	na	BBB+	Training
CCOC(N)=O	urethane	5641	na	BBB+	Training
CCOC(OCC)C(=O)OCC(=O)C1(O)Cc2c(O)c3c(c(O)c2C(OC2CC(N)C(O)C(C)O2)C1)C(=O)c1c(OC)cccc1C3=O	detorubicin	114806	na	BBB-	Training
CCOC1c2ccccc2C(=O)N(C)c2ccccc21	etazepine	65662	na	BBB+	Training
CCO[C@H]1CCN(C(=O)c2cc(-c3ccccc3)c(=O)n3c2-c2cc(Cl)ccc2CC3)C1	lirequinil	3045375	na	BBB+	Training
CCO[C@H]1C[C@@]2(C)[C@@H](CC[C@H]3[C@@H]4CC[C@H](C(C)=O)[C@@]4(C)C[C@@H](N(C)C)[C@@H]32)C[C@@H]1O	minaxolone	71960	na	BBB+	Training
CCOc1ccc2ccccc2c1C(=O)N[C@@H]1C(=O)N2[C@@H](C(=O)O)C(C)(C)S[C@H]12	nafcillin	8982	na	BBB-	Training
CCOc1ccccc1OCC1CNCCO1	viloxazine	5666	na	BBB+	Training
CCOc1ccccc1O[C@@H](c1ccccc1)[C@@H]1CNCCO1	reboxetine	65856	na	BBB+	Training
CCS(=O)(=O)C(C)(C)S(=O)(=O)CC	sulfonmethane	8262	na	BBB+	Training
CCS(=O)(=O)CCN1C(=O)CN=C(c2ccccc2F)c2cc(Cl)ccc21	elfazepam	65445	na	BBB+	Training
CCS(=O)(=O)c1ccc(F)cc1	fluoresone	71814	na	BBB+	Training
CCS[C@]1(SC)CC[C@H]2[C@@H]3CCC4=CC(=O)C=C[C@]4(C)[C@@]3(F)[C@@H](O)C[C@@]21C	tipredane	6917939	na	BBB+	Training
CCSc1ccc2c(c1)N(CCCN1CCN(C)CC1)c1ccccc1S2	thiethylperazine	5440	na	BBB+	Training
CC[C@@]1(O)C[C@H](OC2CC(N(C)C)C(OC3CC(O)C(OC4CCC(=O)C(C)O4)C(C)O3)C(C)O2)c2c(cc3c(c2O)C(=O)c2c(O)cccc2C3=O)[C@H]1C(=O)OC	aclucinomycin a	308141	na	BBB-	Training
CC[C@@]1(O)C[C@H](O[C@H]2C[C@H](N(C)C)[C@H](O[C@H]3C[C@@H]4O[C@H]5CC(=O)[C@H](C)O[C@H]5O[C@@H]4[C@H](C)O3)[C@H](C)O2)c2c(O)c3c(c(O)c2[C@H]1O[C@H]1C[C@H](N(C)C)[C@H](O)[C@H](C)O1)C(=O)c1cccc(O)c1C3=O	rodorubicin	57097	na	BBB-	Training
CC[C@H](C)C(=O)O[C@H]1CCC=C2C=C[C@H](C)[C@H](CC[C@@H]3C[C@@H](O)CC(=O)O3)[C@H]21	mevastatin	64715	na	BBB+	Training
CC[C@H](NC(=O)c1c(Cn2ccnc2)c(-c2ccccc2)nc2ccccc12)c1ccccc1	skb-i	na	na	BBB-	Test
CC[C@H](NC(=O)c1c(O)c(-c2ccccc2)nc2ccccc12)c1ccccc1	talnetant	5311424	na	BBB+	Training
CC[C@H](NC(=O)c1c(OCCCC(=O)O)c(-c2ccccc2)nc2ccccc12)c1ccccc1	skb-e	9912474	na	BBB-	Training
CC[C@H](NC(=O)c1c(OCCCN(C)C)c(-c2ccccc2)nc2ccccc12)c1ccccc1	chembl2113676	10695575	na	BBB+	Training
CC[C@H](NC(=O)c1c(OCCNC(=O)Cc2ccccc2C(=O)O)c(-c2ccccc2)nc2ccccc12)c1ccccc1	skb-f	20679021	na	BBB-	Training
CC[C@H](NC(=O)c1c(OCCNC(=O)Cc2ccccn2)c(-c2ccccc2)nc2ccccc12)c1ccccc1	skb-g	70250504	na	BBB-	Training
CC[C@H](NC(=O)c1c(OCCNC(=O)[C@@H]2CCCN2)c(-c2ccccc2)nc2ccccc12)c1ccccc1	skb-h	na	na	BBB-	Test
CC[C@H]1CC(=O)[C@@H]2Oc3c(OC)ccc4c3[C@@]23CCN(CC2CC2)C(C4)[C@H]13	conorphone(conorfone)	172964	na	BBB+	Training
CC[C@H]1CN2CCc3cc(OC)c(OC)cc3[C@@H]2C[C@@H]1C[C@H]1NCCc2cc(OC)c(OC)cc21	emetine hydrochloride	10219	na	BBB-	Training
CC[C@H]1OC(=O)[C@H](C)[C@@H](OC2CC(C)(OC)C(O)C(C)O2)C(C)[C@@H](OC2OC(C)CC(N(C)C)C2O)[C@](C)(O)C[C@@H](C)/C(=N/OC)[C@H](C)[C@@H](O)[C@]1(C)O	lexithromycin	9570610	na	BBB-	Training
CC[C@H]1OC(=O)[C@H](C)[C@@H](OC2CC(C)(OC)C(O)C(C)O2)C(C)[C@@H](OC2OC(C)CC(N(C)C)C2O)[C@](C)(O)C[C@@H](C)C(=O)[C@H](C)[C@@H](O)[C@H]1C	berythromycin	10702	na	BBB-	Training
CC[C@H]1OC(=O)[C@H](C)[C@@H](O[C@H]2C[C@@](C)(OC)[C@@H](O)[C@H](C)O2)C(C)[C@@H](O[C@@H]2O[C@H](C)C[C@H](N(C)C)[C@H]2O)[C@](C)(O)C[C@@H](C)CN(C)[C@H](C)[C@@H](O)[C@]1(C)O	azithromycin	55185	na	BBB-	Training
CC[C@H]1OC(=O)[C@H](C)[C@@H](O[C@H]2C[C@@](C)(OC)[C@@H](O)[C@H](C)O2)[C@H](C)[C@@H](O[C@@H]2O[C@H](C)C[C@H](N(C)C)[C@H]2O)[C@](C)(O)C[C@@H](C)/C(=N\OCOCCOC)[C@H](C)[C@@H](O)[C@]1(C)O	roxithromycin	5480431	na	BBB-	Training
CC[C@H]1OC(=O)[C@H](C)[C@@H](O[C@H]2C[C@@](C)(OC)[C@@H](O)[C@H](C)O2)[C@H](C)[C@@H](O[C@@H]2O[C@H](C)C[C@H](N(C)C)[C@H]2O)[C@](C)(O)C[C@@H](C)[C@@H]2N[C@@H](COCCOC)O[C@H]([C@H]2C)[C@]1(C)O	dirithromycin	6473883	na	BBB-	Training
CC[C@H]1OC(=O)[C@H](C)[C@@H](O[C@H]2C[C@@](C)(OC)[C@@H](O)[C@H](C)O2)[C@H](C)[C@@H](O[C@@H]2O[C@H](C)C[C@H](N(C)C)[C@H]2O)[C@](C)(O)C[C@](C)(F)C(=O)[C@H](C)[C@@H](O)[C@]1(C)O	flurithromycin	71260	na	BBB-	Training
CC[C@H]1OC(=O)[C@H](C)[C@@H](O[C@H]2C[C@@](C)(OC)[C@@H](O)[C@H](C)O2)[C@H](C)[C@@H](O[C@@H]2O[C@H](C)C[C@H](N(C)C)[C@H]2O)[C@](C)(OC)C[C@@H](C)C(=O)[C@H](C)[C@@H](O)[C@]1(C)O	clarithromycin	84029	na	BBB-	Training
CC[C@]1(O)C[C@H]2CN(CCc3c([nH]c4ccccc34)[C@@](C(=O)OC)(c3cc4c(cc3OC)N(C)[C@H]3[C@@](O)(C(N)=O)[C@H](O)[C@]5(CC)C=CCN6CC[C@]43[C@@H]65)C2)C1	vindesine	40839	na	BBB-	Training
CC[N+](C)(C)Cc1ccccc1Br	bretylium	2431	na	BBB-	Training
CC[N+](C)(CC)CCOC(=O)C1c2ccccc2Oc2ccccc21	methantheline	4097	na	BBB-	Training
CCc1c(C)[n+]([NH-])c(-c2ccc(OC)c(OC)c2)c2cc(OC)c(OC)cc12	tofisoline	72149	na	BBB+	Training
CCc1c(C)[nH]c2c1C(=O)C(CN1CCOCC1)CC2	molindone	23897	na	BBB+	Training
CCc1c(C)[nH]c2c1C(=O)[C@@H]1CN(C)CC[C@H]1C2	piquindone	121903	na	BBB+	Training
CCc1c(O)c(=O)ccn1CC	cp94	86322	na	BBB+	Training
CCc1c(O)c(=O)ccn1CCCCO	cp-107	10330791	na	BBB-	Training
CCc1c(O)c(=O)ccn1CCO	cp102	86379	na	BBB-	Training
CCc1c(OC)nc2nc(-c3noc(C)n3)cn2c1C	fasiplon	208954	na	BBB+	Training
CCc1c(OC)nc2nc(C(=O)c3ccccc3)cn2c1C	divaplon	65822	na	BBB+	Training
CCc1cc2c(s1)-n1c(C)nnc1CN=C2c1ccccc1Cl	etizolam	3307	na	BBB+	Training
CCc1ccc2c(c1)N(CC(C)CN(C)C)c1ccccc1S2	etymemazine	71823	na	BBB+	Training
CCc1ccccc1-n1c(C)nc2ccccc2c1=O	etaqualone	23914	na	BBB+	Training
CCc1nn(CCCN2CCN(c3cccc(Cl)c3)CC2)c(=O)n1CC	etoperidone	40589	na	BBB+	Training
CCc1nn(CCCN2CCN(c3cccc(Cl)c3)CC2)c(=O)n1CCOc1ccccc1	nefazodone	4449	na	BBB+	Training
CCn1c2c(c3ccccc31)CCSC2(C)CCN(C)C	tandamine	39187	na	BBB+	Training
CCn1cc(C(=O)O)c(=O)c2ccc(Cc3ccccc3)nc21	amfonelic-acid	2137	na	BBB+	Training
CCn1ccc(=O)c(O)c1C	metronidazole	94413	na	BBB+	Training
CCn1nc(C)c2c1C(c1ccccc1)=NCC(=O)N2	ripazepam	33474	na	BBB+	Training
CCn1nnn(CCN2CC[C@H](N(C(=O)COC)c3ccccc3F)[C@H](C)C2)c1=O	brifentanil	60672	na	BBB+	Training
CN(C(=O)CN(CCO)CCO)c1ccc(Cl)cc1C(=O)c1ccccc1Cl	dulozafone	71142	na	BBB+	Training
CN(C(=O)CNC(=O)CN)c1ccc(Cl)cc1C(=O)c1ccccc1Cl	lorzafone	54760	na	BBB+	Training
CN(C(=O)CNC(=O)[C@@H](N)CCCCN)c1ccc(Cl)cc1C(=O)c1ccccc1	avizafone	71968	na	BBB+	Training
CN(C(=O)CNC1CC1)c1ccc(Cl)cc1C(=O)c1ccccc1Cl	ciprazafone	193989	na	BBB+	Training
CN(C(=O)Cc1ccc(Cl)c(Cl)c1)C1CCCC[C@H]1N1CCCC1	u50488	68616	na	BBB+	Training
CN(C(=O)Cc1ccc(Cl)c(Cl)c1)[C@@H](CN1CCCC1)c1ccccc1	chembl106345	14804469	na	BBB+	Training
CN(C(=O)Cc1ccc(Cl)c(Cl)c1)[C@H]1CC[C@@]2(CCCO2)C[C@@H]1N1CCCC1	spiradoline	55652	na	BBB+	Training
CN(C(=O)Cc1ccccc1N)[C@@H](CN1CC[C@@H](O)C1)c1ccccc1	emd60400	na	na	BBB-	Test
CN(C)C(=O)C1(c2ccc(Cl)cc2)CCN(CCCC(=O)c2ccc(F)cc2)CC1	amiperone	71101	na	BBB+	Training
CN(C)C(=O)CCNc1ccc(Br)cc1	bromamid	68839	na	BBB+	Training
CN(C)C(=O)COC1c2ccccc2CCc2ccccc21	oxitriptyline	34624	na	BBB+	Training
CN(C)C(=O)OC1N=C(c2ccccc2)c2cc(Cl)ccc2N(C)C1=O	camazepam	37367	na	BBB+	Training
CN(C)C(=O)c1nc(CNC(=O)CN)n(-c2ccc(Cl)cc2C(=O)c2ccccc2Cl)n1	rilmazafone	5069	na	BBB+	Training
CN(C)C(C)(CO)Cc1ccc(Cl)c(Cl)c1	cericlamine	131074	na	BBB+	Training
CN(C)C/C=C(/c1ccc(Br)cc1)c1cccnc1	zimeldine	5365247	na	BBB+	Training
CN(C)C1=NC(=O)C(c2ccccc2)O1	thozalinone	12602	na	BBB+	Training
CN(C)C1C(=O)C(C(=O)NCN2CCN(C(=N)N=C(N)N)CC2)=C(O)C2(O)C(=O)C3=C(O)c4c(O)cccc4C(C)(O)C3CC12	guamecycline	54686186	na	BBB-	Training
CN(C)C1C(=O)C(C(=O)NCN2CCN(CCO)CC2)=C(O)C2(O)C(=O)C3=C(O)c4c(O)cccc4C(C)(O)C3CC12	pipacycline	54688706	na	BBB-	Training
CN(C)C1CCc2[nH]c3c(F)cc(F)cc3c2C1	flucindol	38531	na	BBB+	Training
CN(C)C1CCc2[nH]c3ccccc3c2C1	cyclindole	36082	na	BBB+	Training
CN(C)CC#CC=C1c2ccccc2C=Cc2ccccc21	intriptyline	71397	na	BBB+	Training
CN(C)CC(=O)C=C1c2ccccc2CCc2ccccc21	cotriptyline	71935	na	BBB+	Training
CN(C)CC(=O)N1c2ccccc2Sc2ccccc21	dacemazine	68846	na	BBB+	Training
CN(C)CC(CN1c2ccccc2Sc2ccccc21)N(C)C	aminopromazine	19392	na	BBB+	Training
CN(C)CC(O)C(c1ccccc1)c1ccc(Cl)cc1	clemeprol	71985	na	BBB+	Training
CN(C)CC(Oc1ccccc1)Oc1ccccc1	medifoxamine	36109	na	BBB+	Training
CN(C)CC/C=C1/c2ccccc2CSc2ccccc21	dothiepin	5282426	na	BBB+	Training
CN(C)CC/C=C1/c2ccccc2Sc2ccc(Cl)cc21	chlorprothixene	667467	na	BBB+	Training
CN(C)CC1=Cc2ccccc2Sc2ccccc21	damotepine	71644	na	BBB+	Training
CN(C)CC1COC2(O1)c1ccccc1COc1ccccc12	spiroxepin	68674	na	BBB+	Training
CN(C)CCC(c1ccccc1)C1CCCCC1	gamfexine	31041	na	BBB+	Training
CN(C)CCC1(C)OCCC2=C1c1ccccc1C2	57932-12-4	216376	na	BBB+	Training
CN(C)CCC1(c2ccccc2)C=Cc2ccccc21	indriline	23878	na	BBB+	Training
CN(C)CCC=C1c2ccccc2C(C)(C)c2ccccc21	melitracen	25382	na	BBB+	Training
CN(C)CCC=C1c2ccccc2Sc2ccccc21	prothixene	71115	na	BBB+	Training
CN(C)CCCC1c2ccccc2Nc2ccc(Cl)cc21	clomacran	21382	na	BBB+	Training
CN(C)CCCN1c2ccccc2C(C)(C)c2ccccc21	dimetacrine	94280	na	BBB+	Training
CN(C)CCCN1c2ccccc2C(c2ccccc2)=Nc2cccnc21	tampramine	54961	na	BBB+	Training
CN(C)CCCN1c2ccccc2C=Cc2ccccc21	depramine	67534	na	BBB+	Training
CN(C)CCCN1c2ccccc2C=Cc2sccc21	tienopramine	216992	na	BBB+	Training
CN(C)CCCN1c2ccccc2CC(=O)c2ccccc21	ketipramine(ketimipramine)	28424	na	BBB+	Training
CN(C)CCCN1c2ccccc2CCc2ccc(C#N)cc21	cianopramine	48126	na	BBB+	Training
CN(C)CCCN1c2ccccc2Sc2cccnc21	prothipendyl	14670	na	BBB+	Training
CN(C)CCCn1c(=O)c2ccccc2c2ccccc21	fantridone	28692	na	BBB+	Training
CN(C)CCCn1c(=O)n(-c2ccccc2)c2cc(Cl)ccc21	clodazon	20883	na	BBB+	Training
CN(C)CCCn1c2c(c3ccccc31)CCCCCC2	iprindole	21722	na	BBB+	Training
CN(C)CCCn1cc(-c2ccccc2)c(-c2ccccc2)n1	fezolamine	54567	na	BBB+	Training
CN(C)CCN(C)n1cc(-c2ccccc2)c2ccccc21	binedaline	42510	na	BBB+	Training
CN(C)CCN(Cc1cccs1)c1ccccn1	methapyrilene	4098	na	BBB+	Training
CN(C)CCN1C(=O)CC(c2ccccc2)Sc2ccccc21	thiazesim	22107	na	BBB+	Training
CN(C)CCN1C(=O)c2ccccc2N(C)c2ccccc21	dibenzepin	9419	na	BBB+	Training
CN(C)CCN1CCN(c2cccc(Cl)c2)C1=O	imidoline	23728	na	BBB+	Training
CN(C)CCO	deanol	7902	na	BBB+	Training
CN(C)CCOC(=O)CCC1CCCCC1	cyprodenate	71875	na	BBB+	Training
CN(C)CCOC(=O)COc1ccc(Cl)cc1	meclofenoxate	4039	na	BBB+	Training
CN(C)CCOC(C)(c1ccccc1)c1ccc(Cl)cc1	chlorphenoxamine	6475	na	BBB+	Training
CN(C)CCOC(c1ccccc1)c1ccc(Br)cc1	bromodiphenhydramine	2444	na	BBB+	Training
CN(C)CCOC(c1ccccc1)c1ccccc1C(C)(C)C	bufenadrine	21916	na	BBB+	Training
CN(C)CCOC1(Cc2ccccc2)CC2CCC1(C)C2(C)C	ramciclane	3052772	na	BBB+	Training
CN(C)CCOC1=Cc2ccccc2Sc2ccc(Cl)cc21	zotepine	5736	na	BBB+	Training
CN(C)CCON=C1c2ccccc2CCc2ccccc21	noxiptiline	21087	na	BBB+	Training
CN(C)CC[C@]1(c2ccccc2)CCc2ccccc2C1=O	dexnafenodone	65834	na	BBB+	Training
CN(C)CCc1c[nH]c2cccc(OP(=O)(O)O)c12	psilocybine	10624	na	BBB+	Training
CN(C)CCc1ccccn1	6304-27-4	80554	na	BBB+	Training
CN(C)CCn1cnc2c1c(=O)n(C)c(=O)n2C	dimethazan	10612	na	BBB+	Training
CN(C)CCn1nnnc1SCC1=C(C(=O)O)N2C(=O)[C@@H](NC(=O)Cc3csc(N)n3)[C@H]2SC1	cefotiam	43708	na	BBB-	Training
CN(C)Cc1nnc2n1-c1ccc(Cl)cc1C(c1ccccc1)=NC2	adinazolam	37632	na	BBB+	Training
CN(C)S(=O)(=O)c1ccc2c(c1)N(CCCN1CCC(CCO)CC1)c1ccccc1S2	pipotiazine	62867	na	BBB+	Training
CN(C)[C@@H](CCOc1cccc2ccccc12)c1ccccc1	dapoxetine	71353	na	BBB+	Training
CN(C)[C@@H]1C(=O)C(C(=O)NC(C(=O)O)N2CCN(CCO)CC2)=C(O)[C@@]2(O)C(=O)C3=C(O)c4c(O)cccc4[C@@](C)(O)[C@H]3C[C@@H]12	apicycline	54693001	na	BBB-	Training
CN(C)[C@@H]1C(=O)C(C(=O)NCN2CCCC(C(=O)O)C2)=C(O)[C@@]2(O)C(=O)C3=C(O)c4c(O)cccc4[C@@](C)(O)[C@H]3C[C@@H]12	pecocycline	54688697	na	BBB-	Training
CN(C)[C@@H]1C(=O)C(C(=O)NCNC(C(=O)NC2C(=O)N3C2SC(C)(C)C3C(=O)O)c2ccccc2)=C(O)[C@@]2(O)C(=O)C3=C(O)c4c(O)cccc4[C@@](C)(O)[C@H]3C[C@@H]12	penimocyclin	54686188	na	BBB-	Training
CN(C)[C@@H]1C(=O)C(C(=O)NCO)=C(O)[C@@]2(O)C(=O)C3=C(O)c4c(O)ccc(Cl)c4[C@@](C)(O)[C@H]3C[C@@H]12	clomocycline	54680675	na	BBB-	Training
CN(C)[C@@H]1C(=O)C(C(N)=O)=C(O)[C@@]2(O)C(=O)C3=C(O)c4c(O)ccc(Cl)c4[C@@H](O)[C@H]3C[C@@H]12	demeclocycline	54680690	na	BBB-	Training
CN(C)[C@@H]1C(=O)C(C(N)=O)=C(O)[C@@]2(O)C(=O)C3=C(O)c4c(O)ccc(Cl)c4[C@@](C)(O)[C@H]3C[C@@H]12	auxeomycin	54675777	na	BBB-	Training
CN(C)[C@@H]1C(=O)C(C(N)=O)=C(O)[C@@]2(O)C(=O)C3=C(O)c4c(O)ccc([N+](=O)[O-])c4C[C@H]3C[C@@H]12	nitrocycline	54688694	na	BBB-	Training
CN(C)[C@@H]1C(=O)C(C(N)=O)=C(O)[C@@]2(O)C(=O)C3=C(O)c4c(O)cccc4[C@@H](O)[C@H]3C[C@@H]12	demecycline	54682469	na	BBB-	Training
CN(C)[C@@H]1C(=O)C(C(N)=O)=C(O)[C@@]2(O)C(=O)C3=C(O)c4c(O)cccc4[C@@](C)(O)[C@H]3C[C@@H]12	tetracycline	54675776	na	BBB-	Training
CN(C)[C@@H]1C(=O)C(C(N)=O)=C(O)[C@@]2(O)C(=O)C3=C(O)c4c(ccc(N)c4O)C[C@H]3C[C@@H]12	amicycline	54688693	na	BBB-	Training
CN(C)c1cnccn1	ampyzine	23483	na	BBB+	Training
CN(C/C=C/c1ccccc1)CCOC(c1ccccc1)c1ccccc1	cinfenine	6443800	na	BBB+	Training
CN(CCCN1c2ccccc2CCc2ccccc21)CC(=O)c1ccc(Cl)cc1	lofepramine	3947	na	BBB+	Training
CN(CCN(C)CNC(=O)C1=C(O)[C@@]2(O)C(=O)C3=C(O)c4c(O)cccc4[C@@](C)(O)[C@H]3C[C@H]2[C@H](N(C)C)C1=O)CNC(=O)C1=C(O)[C@@]2(O)C(=O)C3=C(O)c4c(O)cccc4[C@@](C)(O)[C@H]3C[C@H]2[C@H](N(C)C)C1=O	etamocycline	54680278	na	BBB-	Training
CN(CCc1cc2cccc3c2n1-c1ccccc1CC3)Cc1ccccc1	azipramine	65468	na	BBB+	Training
CN(N=O)C(=O)N[C@H]1[C@@H](O)O[C@H](CO)[C@@H](O)[C@@H]1O	streptozocin	29327	na	BBB-	Training
CN1C(=O)C(O)N=C(c2ccccc2)c2cc(Cl)ccc21	temazepam	5391	na	BBB+	Training
CN1C(=O)C(O)N=C(c2ccccc2Cl)c2cc(Cl)ccc21	lormetazepam	13314	na	BBB+	Training
CN1C(=O)C(O)N=C(c2ccccc2F)c2cc(Cl)ccc21	flutemazepam	40344	na	BBB+	Training
CN1C(=O)CC(=O)N(c2ccccc2)c2cc(C(F)(F)F)ccc21	triflubazam	31157	na	BBB+	Training
CN1C(=O)CC(C)(c2ccccc2)C1=O	methsuximide(mesuximide)	6476	na	BBB+	Training
CN1C(=O)CC(c2ccccc2)C1=O	phensuximide	6839	na	BBB+	Training
CN1C(=O)CC2(CCN(CCCC(=O)c3ccc(F)cc3)CC2)C1=O	roxoperone	71117	na	BBB+	Training
CN1C(=O)CCS(=O)(=O)C1c1ccc(Cl)c(Cl)c1	dichlormezanone	71209	na	BBB+	Training
CN1C(=O)CCS(=O)(=O)C1c1ccc(Cl)cc1	chlormezanone	2717	na	BBB+	Training
CN1C(=O)CN(C(N)=O)C(c2ccccc2)c2cc(Cl)ccc21	carburazepam	68787	na	BBB+	Training
CN1C(=O)CN2CCc3ccccc3C2c2cc(Cl)ccc21	clazolam	24107	na	BBB+	Training
CN1C(=O)CN=C(C2=CCCCC2)c2cc(Cl)ccc21	tetrazepam	25215	na	BBB+	Training
CN1C(=O)CN=C(C2=CCCCC2)c2cc([N+](=O)[O-])ccc21	menitrazepam	189875	na	BBB+	Training
CN1C(=O)CN=C(c2ccccc2)c2cc([N+](=O)[O-])ccc21	nimetazepam	4496	na	BBB+	Training
CN1C(=O)CN=C(c2ccccc2F)c2cc(Cl)ccc21	fludiazepam	3369	na	BBB+	Training
CN1C(=O)OC(C)(C)C1=O	trimethadione	5576	na	BBB+	Training
CN1C(=S)CN=C(c2ccccc2)c2cc(Cl)ccc21	sulazepam	17931	na	BBB+	Training
CN1C(C(=O)Nc2ccccn2)=C(O)c2sccc2S1(=O)=O	tenoxicam	54677971	na	BBB-	Training
CN1C(CC(=O)c2ccccc2)CCCC1CC(O)c1ccccc1	lobeline	3945	na	BBB+	Training
CN1C(CCl)Nc2cc(Cl)c(S(N)(=O)=O)cc2S1(=O)=O	methyclothiazide	4121	na	BBB-	Training
CN1C2CCC1CC(OC(=O)C(C)(CO)c1ccccc1)C2	atromepine	71626	na	BBB+	Training
CN1C2CCC1CC(OC(c1ccccc1)c1ccccc1)C2	benztropine (benzatropine)	2344	na	BBB+	Training
CN1CC(=O)NC1=NC(=O)Nc1cccc(Cl)c1	fenobam	135497698	na	BBB+	Training
CN1CC(CSc2ccccn2)C=C2c3cccc4[nH]cc(c34)CC21	7-methyl-9-(pyridin-2-ylsulfanylmethyl)-6,6a,8,9-tetrahydro-4h-indolo[4,3-fg]quinoline	42610	na	BBB+	Training
CN1CC=C(c2ccccc2)CC1	mptp	1388	na	BBB+	Training
CN1CCC(=C2c3ccccc3C(O)c3ccccc32)CC1	danitracen	35758	na	BBB+	Training
CN1CCC(=C2c3ccccc3CCc3sccc32)CC1	pizotifen	27400	na	BBB+	Training
CN1CCC(=C2c3ccccc3Oc3ccc(Cl)cc32)CC1	clopipazan	43215	na	BBB+	Training
CN1CCC(=C2c3ccccc3Sc3ccccc32)CC1	pimethixene	4822	na	BBB+	Training
CN1CCC(C)(CN2c3ccccc3Sc3ccccc32)C1	dimelazine	208838	na	BBB+	Training
CN1CCC(OC2c3ccccc3CCc3ccccc32)CC1	hepzidine	70593	na	BBB+	Training
CN1CCC2(C)CC(Cc3ccc(O)cc32)C1	eptazocine	3246	na	BBB+	Training
CN1CCC23c4c5ccc(O)c4OC2C(O)CCC3C1C5	paramorfan	273032	na	BBB+	Training
CN1CCC23c4c5ccc(O)c4OC2CCCC3C1C5	desomorphine	521115	na	BBB+	Training
CN1CCC2=C(C1)c1ccccc1Cc1ccccc12	setiptiline	5205	na	BBB+	Training
CN1CCC2=C(CC1)c1cc(C#N)ccc1Sc1ccccc12	citatepine	193991	na	BBB+	Training
CN1CCC2=C(CC1)c1ccccc1N(C)c1ccccc12	erizepine	208930	na	BBB+	Training
CN1CCC2=C(CC1)c1ccccc1Oc1ccccc12	maroxepin	68858	na	BBB+	Training
CN1CCCC(CN2c3ccccc3Sc3ccccc32)C1	pecazine	6075	na	BBB+	Training
CN1CCCN(C(c2ccccc2)c2ccc(Cl)cc2)CC1	homochlorcyclizine	3627	na	BBB+	Training
CN1CCCc2cccc(OCC3CNCCO3)c21	dabelotine	177949	na	BBB+	Training
CN1CCN(/C=C2\N=C3CN=C(c4ccccc4Cl)c4cc([N+](=O)[O-])ccc4N3C2=O)CC1	loprazolam	3033860	na	BBB+	Training
CN1CCN(C(=O)Cc2ccc(Cl)c(Cl)c2)[C@@H](CN2CCCC2)C1	sankyo	44309990	na	BBB+	Training
CN1CCN(C(=O)OC2C3=C(SCCS3)C(=O)N2c2ccc3ccc(Cl)nc3n2)CC1	suriclone	40903	na	BBB+	Training
CN1CCN(C(c2ccccc2)c2ccc(Cl)cc2)CC1	chlorcyclizine	2710	na	BBB+	Training
CN1CCN(C2=Cc3cc(Cl)ccc3/C(=C\C#N)c3ccccc32)CC1	schembl11084330	6446980	na	BBB+	Training
CN1CCN(C2=Nc3cc(Cl)ccc3Nc3ccccc32)CC1	oxacillin	135398737	na	BBB+	Training
CN1CCN(C2=Nc3cc(F)ccc3Cc3ccccc32)CC1	fluperlapine	49381	na	BBB+	Training
CN1CCN(C2=Nc3ccccc3Cc3ccccc32)CC1	perlapine	16106	na	BBB+	Training
CN1CCN(C2=Nc3ccccc3Sc3ccc(Cl)cc32)CC1	clothiapine (clotiapine)	16351	na	BBB+	Training
CN1CCN(C2=Nc3ccccc3Sc3nccn32)CC1	pentiapine	54742	na	BBB+	Training
CN1CCN(C2=Nc3cscc3/C(=C/C#N)c3cscc32)CC1	tenilapine	6450478	na	BBB+	Training
CN1CCN(C2Cc3ccccc3Sc3ccc(Cl)cc32)CC1	clorotepine	1238	na	BBB+	Training
CN1CCN(CC(=O)[C@@]2(O)CC[C@H]3[C@@H]4CCC5=CC(=O)C=C[C@]5(C)[C@H]4[C@@H](O)C[C@@]32C)CC1	mazipredone	6064	na	BBB+	Training
CN1CCN(CC/C=C2\c3ccccc3Sc3ccc(S(=O)(=O)N(C)C)cc32)CC1	trans-thiothixene	941650	na	BBB+	Training
CN1CCN(CCC(=O)N2c3ccccc3Sc3ccc(C(F)(F)F)cc32)CC1	ftormetazine	969494	na	BBB+	Training
CN1CCN(CCCN2c3ccccc3Sc3ccc(Cl)cc32)CC1	phenobarbital	4917	na	BBB+	Training
CN1CCN(CCCN2c3ccccc3Sc3ccc(S(=O)(=O)N(C)C)cc32)CC1	thioproperazine	9429	na	BBB+	Training
CN1CCN(CCN2CCN(CCCN3c4ccccc4Sc4ccc(Cl)cc43)CC2)C1=O	imiclopazine	23896	na	BBB+	Training
CN1CCN(c2c(F)cc3c(=O)c(C(=O)O)cn4c3c2SCC4)CC1	flupentixol	58258	na	BBB-	Training
CN1CCN(c2cc3c(cc2F)c(=O)c(C(=O)O)cn3-c2ccc(F)cc2)CC1	sevoflurane	56206	na	BBB-	Training
CN1CCN(c2cc3c(nn2)Oc2ccccc2N3C)CC1	pipofezine	159977	na	BBB+	Training
CN1CCN(c2ccccc2Cc2ccccc2)CC1	sifaprazine	3058753	na	BBB+	Training
CN1CCN(c2ncc(-c3cc(Cl)cc(Cl)c3Cl)c(N)n2)CC1	sipatrigine	60803	na	BBB+	Training
CN1CCN2c3cc(F)ccc3C(c3cccs3)=NCC2C1	timelotem	65844	na	BBB+	Training
CN1CCN2c3ccccc3Cn3cccc3C2C1	aptazapine maleate	51355	na	BBB+	Training
CN1CCN=C(c2ccccc2)c2cc(Cl)ccc21	medazepam	4041	na	BBB+	Training
CN1CCOC(c2ccccc2)c2ccccc2C1	nefopam	4450	na	BBB+	Training
CN1CC[C@@]2(C)c3cc(OC(=O)N4CCc5ccccc5C4)ccc3N(C)[C@@H]12	quilostigmine	132228	na	BBB+	Training
CN1CC[C@]23NC(=O)CC(c4cc(Cl)ccc4O2)C3C1	lortalamine	51047	na	BBB+	Training
CN1CC[C@]23c4c5ccc(O)c4O[C@@]2(C)C(=O)CC[C@H]3[C@H]1C5	metopon	5359353	na	BBB+	Training
CN1CC[C@]23c4c5ccc(O)c4O[C@H]2C(=O)CC[C@H]3[C@H]1C5	hydromorphone	5284570	na	BBB+	Training
CN1CC[C@]23c4c5ccc(O)c4O[C@H]2[C@@H](O)CC[C@@]3(O)[C@H]1C5	hydromorphinol	5463858	na	BBB+	Training
CN1CC[C@]23c4c5ccc(OC(=O)c6cccnc6)c4O[C@H]2[C@@H](OC(=O)c2cccnc2)C=C[C@H]3[C@H]1C5	nicomorphine	5362460	na	BBB+	Training
CN1CCc2cc(Cl)c(O)cc2[C@@H](c2cc(Br)cc3c2OCC3)C1	berupipam	66002	na	BBB+	Training
CN1CCc2cc(Cl)c(O)cc2[C@@H](c2cccc3c2OCC3)C1	odapipam acetate	132421	na	BBB+	Training
CN1CCc2cccc3c2[C@H]1Cc1ccc(O)c(O)c1-3	apomorphine	6005	na	BBB+	Training
CN1C[C@@H](CC#N)CC2c3cccc4[nH]cc(c34)C[C@H]21	delergotrile	205970	na	BBB+	Training
CN1C[C@@H](NS(=O)(=O)N(C)C)C[C@@H]2c3cccc4c3c(cn4C)C[C@H]21	mesulergine	68848	na	BBB+	Training
CN1C[C@@H]2[C@@H](Cc3ccc(Cl)cc3[C@H]2c2ccccc2)C1	losindole	3045392	na	BBB+	Training
CN1C[C@H](CN2CC(=O)NC(=O)C2)C=C2c3cccc4[nH]cc(c34)C[C@H]21	romergoline	65898	na	BBB+	Training
CN1Cc2c(N)cccc2C(c2ccccc2)C1	nomifensine	4528	na	BBB+	Training
CN1[C@H]2CC[C@@H]1CC(NC(=O)N1CC(C)(C)c3ccccc31)C2	ricasetron	71785	na	BBB+	Training
CN1[C@H]2CC[C@@H]1CC(NC(=O)c1cn(C3CCCCC3)c3ccccc3c1=O)C2	mirisetron	60931	na	BBB+	Training
CN1c2cc(F)ccc2C(c2ccccc2)=NCC1CNC(=O)c1ccoc1	lufuradom	3045400	na	BBB+	Training
CN1c2ccccc2C(NCCCCCCC(=O)O)c2ccc(Cl)cc2S1(=O)=O	tianeptine	68870	na	BBB+	Training
CN1c2ccccc2C(c2ccccc2Cl)=NCC1(Cl)CO	tuclazepam	3050405	na	BBB+	Training
CN1c2ccccc2C(c2ccccc2F)=NCC1CNC(=O)c1ccsc1	tifluadom	115208	na	BBB+	Training
CN=C(Cc1ccc2ccccc2c1)NC	napactadine hydrochloride	42153	na	BBB+	Training
CN=C1CN(O)C(c2ccccc2)=c2cc(Cl)ccc2=N1	sertraline	2712	na	BBB+	Training
CNC(=O)CCN1CCN(CCC=C2c3ccccc3Sc3ccc(Cl)cc32)CC1	clothixamide	20495	na	BBB+	Training
CNC(=O)C[C@@H](N)C(=O)N[C@@H](C(=O)N[C@@H]1C(=O)N2[C@@H](C(=O)O)C(C)(C)S[C@H]12)c1ccc(O)cc1	aspoxicillin	71961	na	BBB-	Training
CNC(=O)N1CC(Oc2cccc(C(F)(F)F)c2)C1	fluzinamide	53467	na	BBB+	Training
CNC(=O)NC(O)C(Cl)(Cl)Cl	mecloralurea	71808	na	BBB+	Training
CNC(=O)O[C@H]1OC(=O)[C@]2(C)[C@@H]3C=C[C@@H](C3)[C@H]12	moxadolen	71145	na	BBB+	Training
CNC(C)C(=O)c1ccc(OC)cc1	methoxyphedrine	216281	na	BBB-	Training
CNC(C)C(O)c1ccc(O)cc1	hydroxyephedrine	9701	na	BBB-	Training
CNC(C)C1CCC(N)C(OC2C(N)CC(N)C(OC3OCC(C)(O)C(NC)C3O)C2O)O1	gentamicin	3467	na	BBB-	Training
CNC/C=C(/c1ccc(Br)cc1)c1cccnc1	nomelidine	5378630	na	BBB+	Training
CNC1(c2ccccc2Cl)CCCCC1=O	ketamine	3821	na	BBB+	Training
CNC1C(O)C(OC2C(NC(=O)C(O)CN)CC(N)C(OC3OC(CN)C(O)C(O)C3O)C2O)OCC1(C)O	isepamicin	3755	na	BBB-	Training
CNC1CCC(c2ccccc2)c2ccccc21	schembl1237910	104181	na	BBB+	Training
CNC1CCN2c3ccccc3CCc3cccc1c32	ciclopramine	160410	na	BBB+	Training
CNC1CCc2ncsc2C1	etrabamine	68895	na	BBB+	Training
CNC1Cc2ccccc2N(C)c2ccccc21	metapramine	65700	na	BBB+	Training
CNCC(O)c1ccc(O)c(O)c1	dl-adrenaline	838	na	BBB-	Training
CNCC(O)c1cccc(OC(=O)C(C)(C)C)c1	pivenfrine	130545	na	BBB-	Training
CNCC12CCC(c3ccccc31)c1ccccc12	benzoctamine	28425	na	BBB+	Training
CNCCC(Oc1cccc2ccccc12)c1cccs1	duloxetine	122252	na	BBB+	Training
CNCCC(Oc1ccccc1OC)c1ccccc1	nisoxetine	4500	na	BBB+	Training
CNCCC=C1c2ccccc2C(C)(C)c2ccccc21	litracen	82730	na	BBB+	Training
CNCCC=C1c2ccccc2C2CC2c2ccccc21	octriptyline	40029	na	BBB+	Training
CNCCCC1(C)C(=O)N(c2ccccc2)c2ccccc21	amedalin	31075	na	BBB+	Training
CNCCCC1(C)CN(c2ccccc2)c2ccccc21	daledalin	31707	na	BBB+	Training
CNCCCC1(c2ccccc2)OC(C)(C)c2ccccc21	talopram	23573	na	BBB+	Training
CNCCCC1c2ccccc2C=Cc2ccccc21	protriptyline	4976	na	BBB+	Training
CNCCCCOc1ccccc1Cc1ccccc1	bifemelane	2377	na	BBB+	Training
CNCCCN1Cc2ccccc2Cc2ccccc21	mezepine	3047746	na	BBB+	Training
CNCCCN1c2ccccc2C(C)(C)c2ccccc21	monometacrine	145765	na	BBB+	Training
CNCCOC(c1ccccc1)c1ccccc1C	tofenacin	25315	na	BBB+	Training
CNCCON=c1c2ccccc2ccc2ccccc12	demexiptiline	28876	na	BBB+	Training
CNCCSC1=Cc2cc(F)ccc2Oc2ccccc21	fluradoline	53701	na	BBB+	Training
CNCC[C@@H](O)[C@@H]1C[C@H](SC2=C(C(=O)O)N3C(=O)[C@H]([C@@H](C)O)[C@H]3[C@H]2C)CN1	lenapenem	216262	na	BBB-	Training
CNCC[C@@H](Oc1ccccc1C)c1ccccc1	tomoxetine	54841	na	BBB+	Training
CNC[C@@H]1CN(c2ccc(OCc3cccc(Cl)c3)cc2)C(=O)O1	almoxatone	172287	na	BBB+	Training
CNC[C@H](O)CC12CCC(c3ccccc31)c1ccccc12	levoprotiline	53511	na	BBB+	Training
CN[C@@H]1C[C@@H](c2ccc(Cl)c(Cl)c2)c2ccccc21	indatraline	126280	na	BBB+	Training
CN[C@@H]1[C@@H](O)[C@@H](O[C@@H]2[C@@H](O)[C@H](O[C@H]3OC(CN)=CC[C@H]3N)[C@@H](N)C[C@H]2N)OC[C@]1(C)O	sisomicin	36119	na	BBB-	Training
CN[C@@H]1[C@@H](O[C@H]2O[C@H](CO)[C@@H](N)[C@H](O)[C@H]2O)O[C@H]2C[C@@H](N)[C@H](O[C@@H]3[C@@H](N)C[C@@H](N)[C@H](O)[C@H]3O)O[C@@H]2[C@@H]1O	sr-05000001656	6710735	na	BBB-	Training
CN[C@@H]1[C@H](O[C@H]2[C@H](O[C@@H]3[C@@H](N=C(N)N)[C@H](O)[C@@H](N=C(N)N)[C@H](O)[C@H]3O)O[C@@H](C)[C@]2(O)C=O)O[C@@H](CO)[C@H](O)[C@H]1O	streptomycin	19649	na	BBB-	Training
CN[C@@H]1[C@H](O[C@H]2[C@H](O[C@@H]3[C@@H](O)[C@H](O)[C@@H](N=C(N)N)[C@H](O)[C@H]3N=C(N)N)O[C@@H](C)[C@]2(O)CO)O[C@@H](CO)[C@H](O)[C@H]1O	prestwick0_000159	6602480	na	BBB-	Training
CN[C@H](CC(C)C)C(=O)NC1C(=O)N[C@@H](CC(N)=O)C(=O)N[C@H]2C(=O)N[C@H]3C(=O)N[C@H](C(=O)N[C@@H](C(=O)O)c4cc(O)cc(O)c4-c4cc3ccc4O)[C@H](O)c3ccc(c(Cl)c3)Oc3cc2cc(c3O[C@@H]2O[C@H](CO)[C@@H](O)[C@H](O)[C@H]2O[C@H]2C[C@](C)(N)[C@H](O)[C@H](C)O2)Oc2ccc(cc2Cl)[C@H]1O	1404-90-6	441141	na	BBB-	Training
CNc1cc(OC)c(C(=O)N[C@@H]2CCN(Cc3ccccc3)[C@@H]2C)cc1Cl	nemonapride	156333	na	BBB+	Training
CNc1nc(Cl)c(SC)c(N2CCN(C)CC2)n1	mezilamine	68678	na	BBB+	Training
CO/N=C(/C(=O)NC1C(=O)N(OCC(=O)O)[C@H]1C)c1csc(N)n1	oximonam	9571070	na	BBB-	Training
CO/N=C(/C(=O)NC1C(=O)N2C(C(=O)O)=C(/C=C\c3scnc3C)CS[C@H]12)c1csc(N)n1	(6r)-7-[[(2z)-2-(2-amino-1,3-thiazol-4-yl)-2-methoxyiminoacetyl]amino]-3-[(z)-2-(4-methyl-1,3-thiazol-5-yl)ethenyl]-8-oxo-5-thia-1-azabicyclo[4.2.0]oct-2-ene-2-carboxylic acid	9571074	na	BBB-	Training
CO/N=C(/C(=O)N[C@@H]1C(=O)N(OCC(=O)OCC(=O)OC(C)(C)C)[C@H]1C)c1csc(N)n1	gloximonam	5492073	na	BBB-	Training
CO/N=C(/C(=O)N[C@@H]1C(=O)N2C(C(=O)O)=C(/C=C/Sc3n[nH]c(=O)c(=O)n3CC=O)CS[C@H]12)c1csc(N)n1	ceftiolene	6537430	na	BBB-	Training
CO/N=C(/C(=O)N[C@@H]1C(=O)N2C(C(=O)O)=C(C)CS[C@H]12)c1csc(N)n1	cefetamet	5487888	na	BBB-	Training
CO/N=C(/C(=O)N[C@@H]1C(=O)N2C(C(=O)O)=C(COC(C)=O)CS[C@H]12)c1ccco1	39685-31-9	9571078	na	BBB-	Training
CO/N=C(/C(=O)N[C@@H]1C(=O)N2C(C(=O)O)=C(COC(C)=O)C[S+]([O-])[C@H]12)c1csc(N)n1	ceftioxide	9589416	na	BBB-	Training
CO/N=C(/C(=O)N[C@@H]1C(=O)N2C(C(=O)O)=C(CSC(=O)c3ccco3)CS[C@H]12)c1csc(N)n1	ceftiofur	6328657	na	BBB-	Training
CO/N=C(/C(=O)N[C@@H]1C(=O)N2C(C(=O)O)=C(CSc3cnns3)CS[C@H]12)c1csc(N)n1	cefuzonam	6336505	na	BBB-	Training
CO/N=C(/C(=O)N[C@@H]1C(=O)N2C(C(=O)O)=C(CSc3nnnn3C)CS[C@H]12)c1csc(N)n1	cefmenoxime	9570757	na	BBB-	Training
CO/N=C(/C(=O)N[C@@H]1C(=O)N2C(C(=O)O)=C(Cn3nnc(C)n3)CS[C@H]12)c1csc(N)n1	82547-58-8	6537431	na	BBB-	Training
CO/N=C(/C(=O)N[C@@H]1C(=O)N2C(C(=O)OC(C)OC(C)=O)=C(COC(N)=O)CS[C@H]12)c1ccco1	cefuroxime-axetil	6321416	na	BBB-	Training
CO/N=C(\C(=O)N[C@@H]1C(=O)N2C(C(=O)O)=C(CSc3nc(C)c(CC(=O)O)s3)CS[C@H]12)c1csc(N)n1	cefodizime	6321412	na	BBB-	Training
CO/N=C\C1=CCCN(C)C1	milameline	9571002	na	BBB+	Training
COC(=O)C1=CCCN(C)C1	arecoline	2230	na	BBB+	Training
COC(=O)C1C2CC3c4[nH]c5cc(OC)ccc5c4CCN3CC2CC(OC)C1OC	metoserpate	14443	na	BBB+	Training
COC(=O)N1CCN(C(=O)Cc2ccc(Cl)c(Cl)c2)[C@@H](CN2CCCC2)C1	gr89696	15645963	na	BBB+	Training
COC(=O)[C@@]1(O)CC[C@H]2C3CCC(=O)C4C(=O)C=CC4(C)[C@H]3C(O)CC21C	oxisopred	3047809	na	BBB+	Training
COC(=O)[C@H]1[C@@H](O)CC[C@H]2CN3CCc4c([nH]c5ccccc45)[C@@H]3C[C@@H]21	yohimbine	8969	na	BBB-	Training
COC(=O)[C@H]1[C@H]2C[C@@H]3c4[nH]c5cc(OC)ccc5c4CCN3C[C@H]2C[C@@H](OC(=O)c2cc(OC)c(OC)c(OC)c2)[C@@H]1OC	reserpine	5770	na	BBB+	Training
COC(=O)[C@H]1[C@H]2C[C@@H]3c4[nH]c5ccc(Cl)cc5c4CCN3C[C@H]2C[C@@H](OC(=O)c2cc(OC)c(OC)c(OC)c2)[C@@H]1OC	chloroserpidine	71844	na	BBB+	Training
COC(=O)[C@H]1[C@H]2C[C@@H]3c4[nH]c5ccccc5c4CCN3C[C@H]2C[C@@H](OC(=O)c2cc(OC)c(OC)c(OC)c2)[C@@H]1OC	deserpidine	8550	na	BBB+	Training
COC(=O)c1ccc(C(=O)OC)cc1	dimethyl terephthalate	8441	na	BBB+	Training
COC(=O)c1cncn1C(C)c1ccccc1	metomidate	21474	na	BBB+	Training
COC(C(=O)N[C@@H]1C(=O)N2[C@@H](C(=O)O)C(C)(C)S[C@H]12)c1ccc(Cl)c(Cl)c1	clometocillin	71807	na	BBB-	Training
COC(F)(F)C(F)Br	roflurane	12676	na	BBB+	Training
COC(OC)C(=O)[C@@]12OC(C)(C)O[C@@H]1CC1C3C[C@H](F)C4=CC(=O)C=CC4(C)[C@@]3(F)C(O)CC12C	flumoxonide	43220	na	BBB+	Training
COC1(F)C(F)(F)C1(F)Cl	aliflurane	41967	na	BBB+	Training
COC12C=CC3(CC1C(C)(C)O)[C@@H]1Cc4ccc(O)c5c4[C@]3(CCN1CC1CC1)[C@@H]2O5	cyprenorphine	20435	na	BBB+	Training
COC1=C(C(=O)O)N2C(=O)C(NC(=O)C(N)C3C=CCC=C3)C2SC1	cefroxadine	3024461	na	BBB-	Training
COC1=CC(=O)OC1C(O)c1ccccc1Cl	losigamone	60572	na	BBB+	Training
COC1=CC=C2[C@H]3Cc4ccc(OC)c5c4[C@@]2(CCN3C)[C@H]1O5	thebaine	5324289	na	BBB+	Training
COC1C(O)CC(=O)OC(C)C/C=C/C=C/C(OC2CCC(N(C)C)C(C)O2)C(C)CC(CC=O)C1OC1OC(C)C(OC2CC(C)(O)C(O)C(C)O2)C(N(C)C)C1O	spiramycin	5356392	na	BBB-	Training
COC1C=COC2(C)Oc3c(C)c(O)c4c(O)c(c(C=NN5CCN(C)CC5)c(O)c4c3C2=O)NC(=O)C(C)=CC=CC(C)C(O)C(C)C(O)C(C)C(OC(C)=O)C1C	rifampin (rifampicin)	135512673	na	BBB-	Training
COC1CC(O[C@@H]2[C@@H](C)C(=O)O[C@H](C)[C@H](C)[C@H](O)[C@@H](C)C(=O)[C@@]3(CO3)C[C@H](C)[C@H](OC3OC(C)CC(N(C)C)C3O)[C@H]2C)OC(C)C1O	oleandomycin	19822	na	BBB-	Training
COC1CCCC2C1=C(C(=O)O)N1C(=O)C(C(C)O)C21	sanfetrinem	6426700	na	BBB-	Training
COCC(=O)N(c1ccccc1F)C1CCN(CCc2ccccc2)CC1	ocfentanil	60575	na	BBB+	Training
COCC(=O)O[C@]1(CCN(C)CCCc2nc3ccccc3[nH]2)CCc2cc(F)ccc2[C@@H]1C(C)C	mibefradil	60663	na	BBB-	Training
COCC1=C(C(=O)O)N2C(=O)[C@@H](NC(=O)/C(=N/O)c3csc(N)n3)[C@H]2SC1	schembl417203	9571072	na	BBB-	Training
COCC1=C(C(=O)O)N2C(=O)[C@@H](NC(=O)/C(=N/OC)c3csc(N)n3)[C@H]2SC1	cefpodoxime	6335986	na	BBB-	Training
COCC1CN(c2ccc(OCc3cccc(C#N)c3)cc2)C(=O)O1	cimoxatone	52542	na	BBB+	Training
COCC1CN=C(c2ccccc2Cl)c2cc(Br)ccc2N1C	metaclazepam	71272	na	BBB+	Training
COCCCC(=O)OC(C)OC(=O)C1=C(COC(N)=O)CS[C@@H]2[C@H](NC(=O)/C(=N/OC)c3ccco3)C(=O)N12	cefuroxime-pivoxetil	9577587	na	BBB-	Training
COCCCC/C(=N/OCCN)c1ccc(Cl)cc1	clovoxamine	6335903	na	BBB+	Training
COCCN1CC[C@]23c4c5ccc(O)c4O[C@H]2C(=O)CC[C@@]3(O)[C@H]1C5	semorphone	5491906	na	BBB+	Training
COCN1C(=O)CN=C(c2ccccc2)c2cc([N+](=O)[O-])ccc21	motrazepam	65764	na	BBB+	Training
COCOC(=O)C1N2C(=O)C(N3C(=O)C(c4ccc(O)cc4)NC3(C)C)C2SC1(C)C	sarmoxicillin	49808	na	BBB-	Training
COCOC(=O)[C@@H]1N2C(=O)[C@@H](N3C(=O)C(c4ccccc4)NC3(C)C)[C@H]2SC1(C)C	sarpicillin	65429	na	BBB-	Training
COC[C@H]1CN(c2ccc(OCC[C@@H](O)C(F)(F)F)cc2)C(=O)O1	befloxatone	60824	na	BBB+	Training
COCc1c(C(=O)OC(C)C)ncc2[nH]c3cccc(Oc4ccc(Cl)cc4)c3c12	gedocarnil	219095	na	BBB+	Training
COCc1c(C(C)C)nc(C(C)C)c(/C=C/[C@@H](O)C[C@@H](O)CC(=O)O)c1-c1ccc(F)cc1	cerivastatin	446156	na	BBB+	Training
CON=C(C#N)C1CN2CCC1CC2	sabcomeline	53930639	na	BBB+	Training
CO[C@@H]1O[C@H]2O[C@]3(CN4CCCCC4)[C@@H](O)C[C@@H]([C@H]13)[C@H]2C	valperinol	68849	na	BBB+	Training
CO[C@@H]1[C@@H](OC(N)=O)[C@@H](O)[C@H](Oc2ccc3c(O)c(NC(=O)c4ccc(O)c(CC=C(C)C)c4)c(=O)oc3c2C)OC1(C)C	novobiocin sodium	54675769	na	BBB-	Training
CO[C@@H]1[C@@H](O[C@@H]2O[C@H](C)[C@@H](O[C@H]3C[C@@](C)(O)[C@@H](OC(=O)CC(C)C)[C@H](C)O3)[C@H](N(C)C)[C@H]2O)[C@@H](CC=O)C[C@@H](C)[C@@H](O)/C=C/C=C/C[C@@H](C)OC(=O)C[C@H]1OC(C)=O	josamycin	5282165	na	BBB-	Training
CO[C@@]1(NC(=O)C(C(=O)O)c2ccsc2)C(=O)N2[C@@H](C(=O)O)C(C)(C)S[C@@H]21	temocillin	171758	na	BBB-	Training
CO[C@@]1(NC(=O)CSC(F)(F)F)C(=O)N2C(C(=O)O)=C(CSc3nnnn3CCO)CO[C@@H]21	flomoxef	105122	na	BBB-	Training
CO[C@@]1(NC(=O)CSCC#N)C(=O)N2C(C(=O)O)=C(CSc3nnnn3C)CS[C@@H]21	cefmetazole	42008	na	BBB-	Training
CO[C@@]1(NC(=O)CSC[C@@H](N)C(=O)O)C(=O)N2C(C(=O)O)=C(CSc3nnnn3C)CS[C@@H]21	cefminox	71141	na	BBB-	Training
CO[C@@]12[C@H](COC(N)=O)C3=C(C(=O)C(C)=C(N)C3=O)N1C[C@@H]1N[C@@H]12	mitomycin	5746	na	BBB-	Training
CO[C@H]1/C=C/O[C@@]2(C)Oc3c(C)c(O)c4c(O)c(c(C=NN5CCN(C6CCCC6)CC5)c(O)c4c3C2=O)NC(=O)/C(C)=C\C=C\[C@H](C)[C@H](O)[C@@H](C)[C@@H](O)[C@@H](C)[C@H](OC(C)=O)[C@@H]1C	rifapentine	135968625	na	BBB-	Training
CO[C@H]1/C=C/O[C@@]2(C)Oc3c(C)c(O)c4c(O)c(c5c(c4c3C2=O)NC2(CCN(CC(C)C)CC2)N=5)=NC(=O)/C(C)=C\C=C\[C@H](C)[C@H](O)[C@@H](C)[C@@H](O)[C@@H](C)[C@H](OC(C)=O)[C@@H]1C	rifabutin	135398743	na	BBB-	Training
CO[C@H]1/C=C/O[C@@]2(C)Oc3c(C)c(O)c4c(O)c(c5c(nc6cc(C)ccn65)c4c3C2=O)NC(=O)/C(C)=C\C=C\[C@H](C)[C@H](O)[C@@H](C)[C@@H](O)[C@@H](C)[C@H](OC(C)=O)[C@@H]1C	rifaximin	6436173	na	BBB-	Training
CO[C@H]1/C=C/O[C@@]2(C)Oc3c(C)c(O)c4c(O)c(cc(O)c4c3C2=O)NC(=O)/C(C)=C\C=C\[C@H](C)[C@H](O)[C@@H](C)[C@@H](O)[C@@H](C)[C@H](OC(C)=O)[C@@H]1C	rifamycin	6324616	na	BBB-	Training
CO[C@H]1CC[C@H]2[C@H]3Cc4ccc(O)c5c4[C@@]2(CCN3C)[C@H]1O5	dihydroheterocodeine	5463907	na	BBB+	Training
CO[C@H]1C[C@H](O[C@@H]2[C@@H](C)C(=O)O[C@H](C)[C@H](C)[C@H](OC(C)=O)[C@@H](C)C(=O)[C@]3(CO3)C[C@H](C)[C@H](O[C@@H]3O[C@H](C)C[C@H](N(C)C)[C@H]3OC(C)=O)[C@H]2C)O[C@@H](C)[C@@H]1OC(C)=O	troleandomycin	202225	na	BBB-	Training
CO[C@H]1[C@@H](O)[C@H](N)[C@@H](O[C@H]2O[C@H](C(C)N)CC[C@H]2N)[C@H](O)[C@@H]1N(C)C(=O)CN	astromicin	65345	na	BBB-	Training
CO[C@]12CC[C@@]3(C[C@@H]1C(C)(C)O)[C@H]1Cc4ccc(O)c5c4[C@@]3(CCN1CC1CC1)[C@H]2O5	diprenorphine	443408	na	BBB+	Training
CO[C@]12CC[C@@]3(C[C@@H]1[C@](C)(O)C(C)(C)C)[C@H]1Cc4ccc(O)c5c4[C@@]3(CCN1CC1CC1)[C@H]2O5	buprenorphine	644073	na	BBB+	Training
COc1cc(/C=C/C(=O)N2CCCCCCC2)cc(OC)c1OC	cinoctramide	6443803	na	BBB+	Training
COc1cc(/C=C/C(N)=O)cc(OC)c1OC	cintriamide	6154037	na	BBB+	Training
COc1cc(Br)c2oc(C3CCNCC3)cc2c1	brofaromine	44571	na	BBB+	Training
COc1cc(C(=O)/C=C/N2CC=CC2)cc(OC)c1OC	roletamide	6433520	na	BBB+	Training
COc1cc(C(=O)N2CCCCCCC2)cc(OC)c1OC	trocimine	26650	na	BBB+	Training
COc1cc(C(=O)N2CCOCC2)cc(OC)c1OC	trimetozine	12478	na	BBB+	Training
COc1cc(C(=O)OCCN2CCN(CCCN3c4ccccc4Sc4ccc(Cl)cc43)CC2)cc(OC)c1OC	metofenazate	9800	na	BBB+	Training
COc1cc(C(C)=O)ccc1OCCCN1CCC(c2noc3cc(F)ccc23)CC1	iloperidone	71360	na	BBB+	Training
COc1cc(CCN)cc(OC)c1OC	mescaline	4076	na	BBB+	Training
COc1cc2[nH]c(C)c(CCN3CCN(c4ccccc4)CC3)c2cc1OC	oxypertine	4640	na	BBB+	Training
COc1cc2[nH]c(C)c(CCN3CCN(c4ccccc4OC)CC3)c2cc1OC	milipertine	32345	na	BBB+	Training
COc1cc2c(cc1OC)C(c1ccc(N)cc1)=NN=C(C)C2	nerisopam	65875	na	BBB+	Training
COc1cc2c(cc1OC)C(c1cccc(Cl)c1)=NN=C(C)C2	girisopam	71257	na	BBB+	Training
COc1cc2c(cc1OC)C1CC(=O)C(CC(C)C)CN1CC2	tetrabenazine (tetrabenzine)	6018	na	BBB+	Training
COc1cc2c(cc1OC)S(=O)(=O)OC(C(=O)NC(C)CC(C)(C)N(C)C)C2	tisocromide	65789	na	BBB+	Training
COc1cc2c(cc1OC)[C@@H](c1ccccc1)CN(C)CC2	trepipam (trimopam)	91277	na	BBB+	Training
COc1cc2c3c(c1O)C1(C=CC(=O)C=C1)CC3N(C)CC2	glaziovine	65631	na	BBB+	Training
COc1cc2oc(=O)c(C)c(C)c2cc1OCCCN1CCN(c2ccccc2OC)CC1	ensaculin	208923	na	BBB+	Training
COc1ccc(-c2cc(=O)c3c(O)cc(O[C@@H]4O[C@H](CO[C@@H]5O[C@@H](C)[C@H](O)[C@@H](O)[C@H]5O)[C@@H](O)[C@H](O)[C@H]4O)cc3o2)cc1O	diosmin	5281613	na	BBB-	Training
COc1ccc(C#N)cc1C(=O)NCCN1CCC(C(=O)c2ccc(F)cc2)CC1	prideperone	3050428	na	BBB+	Training
COc1ccc(C(=O)N2CCCC2=O)cc1	aniracetam	2196	na	BBB+	Training
COc1ccc(C(O)CN2CCN(C(c3ccccc3)c3ccccc3)CC2)cc1OC	tamolarizine	146396	na	BBB+	Training
COc1ccc(CC(=O)N2CCN(C(C)=O)C[C@@H]2CN2CC[C@@H](O)C2)cc1	gr94839_f	44310707	na	BBB-	Training
COc1ccc(CCN2CCN(c3cccc(Cl)c3)CC2)cc1OC	brn 0626697	71066	na	BBB+	Training
COc1ccc(C[C@H](N)C(=O)NC2[C@@H](CO)O[C@@H](n3cnc4c(N(C)C)ncnc43)[C@@H]2O)cc1	schembl20815730	11953804	na	BBB-	Training
COc1ccc(Cl)c2c1CCCC2N(C)C	lometraline	34789	na	BBB+	Training
COc1ccc(Cn2c(C)c(CCN)c3cc(O)ccc32)cc1	hydroxindasol	216254	na	BBB+	Training
COc1ccc(N2C[C@H](CN3CCC(O)(c4ccc5c(c4)OCO5)CC3)OC2=O)cc1	panamesine	3047810	na	BBB+	Training
COc1ccc(OCC2CN(C)CCC2c2ccccc2)cc1	femoxetine [inn]	43103	na	BBB+	Training
COc1ccc(S(N)(=O)=O)cc1C(=O)NCC1CCCN1C	sulmepride	3018598	na	BBB+	Training
COc1ccc(S(N)(=O)=O)cc1C(=O)NCC1CCCN1Cc1ccc(F)cc1	flubepride	216225	na	BBB+	Training
COc1ccc([C@H](O)CN2CCN(c3cccccc3=O)CC2)cc1OC	ciladopa	133371	na	BBB+	Training
COc1ccc2c(C3CCN(CCCC(=O)c4ccc(F)cc4)CC3)c(C)[nH]c2c1	mindoperone	172296	na	BBB+	Training
COc1ccc2c(c1)/C(=C/CCN(C)C)c1ccccc1O2	dimeprozan	6445008	na	BBB+	Training
COc1ccc2c(c1)C(N1CCN(C)CC1)=Cc1ccccc1O2	metoxepin	32226	na	BBB+	Training
COc1ccc2c(c1)C(O)(CCCN(C)C)c1ccccc1S2	meprotixol	71195	na	BBB+	Training
COc1ccc2c(c1)CN(C)CC2c1ccc(Cl)c(Cl)c1	diclofensine	68871	na	BBB+	Training
COc1ccc2c(c1)N(CC(C)CN1CCC(O)CC1)c1ccccc1S2	perimetazine	62870	na	BBB+	Training
COc1ccc2c(c1)N(CCC1CCCCN1C)c1ccccc1S2	oxyridazine	65612	na	BBB+	Training
COc1ccc2c(c1)N(CCCN(C)C)c1ccccc1S2	methopromazine	18847	na	BBB+	Training
COc1ccc2c(c1)N(C[C@H](C)CN(C)C)c1ccccc1S2	methotrimeprazine	72287	na	BBB+	Training
COc1ccc2c(c1)c1c3n2CCN(C)C3=NCC1	metralindole	68713	na	BBB+	Training
COc1ccc2c(c1OC)C(=O)O[C@@H]2[C@H]1c2c(cc3c(c2OC)OCO3)CCN1C	noscapine	275196	na	BBB+	Training
COc1ccc2c(c1OC)[C@]13CCN(C)[C@H](C2)[C@]1(O)CC[C@@H](O)C3	drotebanol	5463863	na	BBB+	Training
COc1ccc2c3c1OC1C(O)C=CC4C(C2)NCCC341	n-norcodeine	1255	na	BBB+	Training
COc1ccc2c3c1OC1C(OC(=O)c4cccnc4)CCC4C(C2)N(C)CCC341	morphinan-6-ol, 4,5-epoxy-3-methoxy-17-methyl-, 3-pyridinecarboxylate (ester), (5.alpha.,6.alpha.)-	522741	na	BBB+	Training
COc1ccc2c3c1OC1C(OC(C)=O)=CCC4C(C2)N(C)CCC314	thebacon	10075	na	BBB+	Training
COc1cccc(C(=O)NC2C[C@@H]3CC[C@H](C2)N3Cc2ccccc2)c1OC	tropapride	71148	na	BBB+	Training
COc1cccc(CC(=O)N2CCN(C(C)=O)C[C@@H]2CN2CC[C@@H](O)C2)c1	chembl71421	44310775	na	BBB-	Training
COc1cccc(OC)c1C(=O)N[C@@H]1C(=O)N2[C@@H](C(=O)O)C(C)(C)S[C@H]12	methicillin	6087	na	BBB-	Training
COc1cccc2c1C(=O)c1c(O)c3c(c(O)c1C2=O)CC(O)(C(=O)CO)CC3O	adriamycinol-aglycone	310899	na	BBB-	Training
COc1cccc2c1C(=O)c1c(O)c3c(c(O)c1C2=O)C[C@@](O)(/C(C)=N/NC(=O)c1ccccc1)C[C@@H]3O[C@H]1C[C@H](N)[C@H](O)[C@H](C)O1	zorubicin	6321432	na	BBB-	Training
COc1cccc2c1C(=O)c1c(O)c3c(c(O)c1C2=O)C[C@@](O)(C(=O)CO)C[C@@H]3O[C@H]1C[C@H](N)[C@H](O[C@H]2CCCCO2)[C@H](C)O1	pirarubicin	636397	na	BBB-	Training
COc1cccc2c1C(=O)c1c(O)c3c(c(O)c1C2=O)C[C@@](O)(C(=O)CO)C[C@@H]3O[C@H]1C[C@H](NC(=O)[C@@H](N)CC(C)C)[C@H](O)[C@H](C)O1	leurubicin	68897	na	BBB-	Training
COc1cccc2c1C(=O)c1c(O)c3c(c(O)c1C2=O)C[C@@](O)(C(C)=O)C[C@@H]3O[C@H]1C[C@H](N)[C@H](O)[C@H](C)O1	daunorubicin	30323	na	BBB-	Training
COc1cccc2c1C(=O)c1c(O)c3c(c(O)c1C2=O)C[C@](O)(C(=O)CO)C[C@H]3OC1CC(N)CC(C)O1	4'-deoxyadriamycin	44554	na	BBB-	Training
COc1ccccc1N1CCN(CC(O)COc2cc(OC)c(OC)c(OC)c2)CC1	enciprazine	50222	na	BBB+	Training
COc1ccccc1N1CCN(CCCC(=O)c2ccc(F)cc2)CC1	fluanisone	15139	na	BBB+	Training
COc1ccccc1N1CCN(CCCC(O)c2ccc(F)cc2)CC1	anisopirol	13333	na	BBB+	Training
COc1ccccc1N1CCN(CCc2oc(=O)[nH]c2-c2ccc(F)cc2)CC1	zoloperone	68696	na	BBB+	Training
COc1ccccc1OCC(O)COC(N)=O	methocarbamol	4107	na	BBB+	Training
COc1ccccc1OCC1CNC(=O)O1	mephenoxalone	6257	na	BBB+	Training
COc1nc2nc(-c3noc(C)n3)cn2c2c1CCCC2	taniplon	3086516	na	BBB+	Training
CP(C)(=O)CN1C(=O)CN=C(c2ccccc2)c2cc(Cl)ccc21	fosazepam	37114	na	BBB+	Training
CS(=O)(=O)c1ccc([C@@H](O)[C@@H](CF)NC(=O)C(Cl)Cl)cc1	florfenicol	114811	na	BBB+	Training
CS(=O)(=O)c1ccc([C@@H](O)[C@@H](CO)NC(=O)C(Cl)Cl)cc1	thiamphenicol	27200	na	BBB+	Training
CS(=O)(=O)c1ccc2c(c1)N(CCCN1CCC(C(N)=O)CC1)c1ccccc1S2	metopimazine	26388	na	BBB+	Training
CSC(=O)C1(O)C(C)CC2C3CCC4=CC(=O)C=CC4(C)C3(F)C(O)CC21C	timobesone	73215372	na	BBB+	Training
CSC(=O)C1(OC(C)=O)[C@@H](C)C[C@H]2[C@@H]3CCC4=CC(=O)C=C[C@]4(C)C3(F)[C@@H](O)C[C@@]21C	dtxsid201000603	3033679	na	BBB+	Training
CSCC[C@H](NC(C)=O)C(=O)Oc1ccc(NC(C)=O)cc1	69217-67-0	3034043	na	BBB+	Training
CSc1c(Cl)nc(NC(C)C)nc1N1CCN(C)CC1	iprozilamine	68725	na	BBB+	Training
CSc1ccc(CC(=O)N2CCN(C(C)=O)C[C@@H]2CN2CC[C@@H](O)C2)cc1	gr94839_b	44310513	na	BBB-	Training
CSc1ccc2c(c1)C(N1CCN(C)CC1)Cc1ccccc1S2	metitepine(methiothepin)	4106	na	BBB+	Training
CSc1ccc2c(c1)N(CC(C)CN(C)C)c1ccccc1S2	methiomeprazine(levometiomeprazine)	26430	na	BBB+	Training
C[C@@H](CN1CC(=O)NC(=O)C1)N1CC(=O)NC(=O)C1	dexrazoxane	71384	na	BBB-	Training
C[C@@H](O)[C@H]1C(=O)N2C(C(=O)O)=C(COC(N)=O)S[C@H]12	ritipenem sodium	65633	na	BBB-	Training
C[C@@H](O)[C@H]1C(=O)N2C(C(=O)O)=C(SC3CC[S+]([O-])C3)S[C@H]12	sulopenem	71341	na	BBB-	Training
C[C@@H](O)[C@H]1C(=O)N2C(C(=O)O)=C([C@H]3CCCO3)S[C@H]12	faropenem	65894	na	BBB-	Training
C[C@@H]1CC2C3CCC4=CC(=O)C=CC4(C)[C@@]3(Cl)C(Cl)CC2(C)[C@@]1(O)C(=O)CO	meclorisone(meclorisone-dibutyrate)	20852	na	BBB+	Training
C[C@@H]1CC2C3C[C@H](F)C4=CC(=O)C=CC4(C)[C@@]3(Cl)C(O)CC2(C)C1C(=O)CO	chembl63427	20969	na	BBB+	Training
C[C@@H]1CC2C3C[C@H](F)C4=CC(=O)C=CC4(C)[C@@]3(Cl)C(O)CC2(C)C1C(=O)COC(=O)C(C)(C)C	clocortolone-pivalate	36673	na	BBB+	Training
C[C@@H]1CC2C3C[C@H](F)C4=CC(=O)C=CC4(C)[C@@]3(F)C(O)CC2(C)C1C(=O)CO	diflucortolonum [inn-latin]	17455	na	BBB+	Training
C[C@@H]1CC2[C@@H]3C[C@H](F)C4=CC(=O)C(Cl)=C[C@]4(C)[C@@]3(F)[C@@H](O)C[C@]2(C)[C@@]1(O)C(=O)CO	halometasone	39745	na	BBB+	Training
C[C@@H]1CN2CC(=O)Nc3ccc(Cl)cc3[C@]2(c2ccccc2)O1	oxazolam	62779	na	BBB+	Training
C[C@@H]1C[C@H]2C3C[C@H](F)C4=CC(=O)C=CC4(C)[C@@]3(F)[C@@H](O)CC2(C)[C@@]1(O)C(=O)COC(=O)C(C)(C)C	locacorten	16158	na	BBB+	Training
C[C@@H]1C[C@H]2[C@@H]3CCC4=CC(=O)C=C[C@]4(C)[C@@]3(Cl)[C@@H](O)C[C@]2(C)[C@@]1(O)C(=O)CCl	mometasone	441335	na	BBB+	Training
C[C@@H]1C[C@H]2[C@@H]3CCC4=CC(=O)C=C[C@]4(C)[C@@]3(F)[C@@H](O)C[C@]2(C)[C@@]1(C)C(=O)CO	dimesone	208841	na	BBB+	Training
C[C@@H]1C[C@H]2[C@@H]3CCC4=CC(=O)C=C[C@]4(C)[C@@]3(F)[C@@H](O)C[C@]2(C)[C@H]1C(=O)CO	desoximetasone	5311067	na	BBB+	Training
C[C@@H]1C[C@H]2[C@@H]3C[C@H](F)C4=CC(=O)C=C[C@]4(C)C3(Cl)[C@@H](F)C[C@]2(C)[C@H]1C(=O)CO	halocortolone	214342	na	BBB+	Training
C[C@@H]1C[C@H]2[C@@H]3C[C@H](F)C4=CC(=O)C=C[C@]4(C)[C@@]3(F)[C@@H](O)C[C@]2(C)[C@@]1(O)C(=O)CO	flumethasone(flumetasoneanddiflorasone)	16490	na	BBB+	Training
C[C@@H]1C[C@H]2[C@@H]3C[C@H](F)C4=CC(=O)C=C[C@]4(C)[C@@]3(F)[C@@H](O)C[C@]2(C)[C@H]1C(=O)COC(=O)C(C)(C)C	diflucortolone pivalate	66381	na	BBB+	Training
C[C@@H]1C[C@H]2[C@@H]3C[C@H](F)C4=CC(=O)C=C[C@]4(C)[C@H]3[C@@H](O)C[C@]2(C)[C@@]1(O)C(=O)CO	paramethasone	5875	na	BBB+	Training
C[C@@H]1C[C@H]2[C@@H]3C[C@H](F)C4=CC(=O)C=C[C@]4(C)[C@H]3[C@@H](O)C[C@]2(C)[C@H]1C(=O)CO	fluocortolone	9053	na	BBB+	Training
C[C@@H]1N=C(c2ccccc2Cl)c2cc([N+](=O)[O-])ccc2NC1=O	meclonazepam	3033985	na	BBB+	Training
C[C@@H]1OC(=O)C[C@H](O)C[C@H](O)CC[C@@H](O)[C@H](O)C[C@H](O)C[C@]2(O)C[C@H](O)[C@@H](C(=O)O)[C@H](C[C@@H](O[C@@H]3O[C@H](C)[C@@H](O)[C@H](N)[C@@H]3O)/C=C\C=C/C=C\C=C/C=C\C=C/C=C\[C@H](C)[C@@H](O)[C@H]1C)O2	amphotericinb	91827561	na	BBB-	Training
C[C@@](Cc1ccc(O)c(O)c1)(NN)C(=O)O	carbidopa	34359	na	BBB-	Training
C[C@H](CCC(=O)O)[C@H]1CC[C@H]2[C@@H]3C(=O)C[C@@H]4CC(=O)CC[C@]4(C)[C@H]3CC(=O)[C@@]21C	dehydrocholic acid	6674	na	BBB-	Training
C[C@H](N)C(=O)c1ccccc1	cathinone	62258	na	BBB+	Training
C[C@H](N)[C@H](O)c1cccc(O)c1	metaraminol	5906	na	BBB-	Training
C[C@H](O)C1C(=O)N2C(C(=O)O)=C(S[C@@H]3CN[C@H](C(=O)N(C)C)C3)[C@H](C)C12	meropenem	60707	na	BBB-	Training
C[C@H](O)[C@H]1C(=O)N2C(C(=O)O)=C(SCCN=CN)C[C@H]12	imipenem-1-wasser	47317	na	BBB-	Training
C[C@H]1CCCC[C@@]1(c1cccs1)N1CCCCC1	gacyclidine	176265	na	BBB+	Training
C[C@H]1C[C@H]2[C@@H]3CCC4=CC(=O)C=C[C@]4(C)[C@@]3(F)C(=O)C[C@]2(C)[C@@]1(O)C(=O)CCl	clobetasone	71387	na	BBB+	Training
C[C@H]1C[C@H]2[C@@H]3CCC4=CC(=O)C=C[C@]4(C)[C@@]3(F)[C@@H](O)C[C@]2(C)[C@@]1(OC(=O)c1ccccc1)C(=O)CO	betamethasone-benzoate	5282492	na	BBB+	Training
C[C@H]1C[C@H]2[C@@H]3CCC4=CC(=O)C=C[C@]4(C)[C@H]3C(=O)C[C@]2(C)[C@@]1(O)C(=O)CO	meprednisone	5284587	na	BBB+	Training
C[C@H]1C[C@H]2[C@@H]3CC[C@](O)(C(=O)COC(=O)CCC(=O)O)[C@@]3(C)C[C@H](O)[C@@H]2[C@@]2(C)C=CC(=O)C=C12	methylprednisolone hemisuccinate	16923	na	BBB+	Training
C[C@H]1O[C@@H](O[C@H]2[C@@H](O)C[C@H](O[C@H]3[C@@H](O)C[C@H](O[C@H]4CC[C@]5(C)[C@H]6CC[C@]7(C)[C@H](C8=CC(=O)OC8)CC[C@]7(O)[C@@H]6CC[C@@H]5C4)O[C@@H]3C)O[C@@H]2C)C[C@H](O)[C@@H]1O	digitoxin	6281	na	BBB-	Training
C[C@H]1[C@H](NC(=O)/C(=N/OC(C)(C)C(=O)O)c2csc(N)n2)C(=O)N1S(=O)(=O)O	aztreonam	5742832	na	BBB-	Training
C[C@H]1[C@H](c2ccccc2)OCCN1C	phendimetrazine	30487	na	BBB+	Training
C[C@H]1c2ccccc2[C@@H](CCCN(C)C)c2cc(C(F)(F)F)ccc21	fluotracen	3034390	na	BBB+	Training
C[C@]1(Cn2ccnn2)[C@H](C(=O)O)N2C(=O)C[C@H]2S1(=O)=O	tazobactam	123630	na	BBB-	Training
C[C@]1(O)CC[C@H]2[C@@H]3CCC4=CC(=O)CC[C@]4(C)[C@H]3CC[C@@]21C	methyltestosterone	6010	na	BBB-	Training
C[C@]12C=C(Br)C(=O)C=C1[C@H](F)C[C@H]1[C@@H]3CCC(O)(C(=O)CO)[C@@]3(C)C[C@H](O)C12F	halopredone(halopredone-acetate)	93798	na	BBB+	Training
C[C@]12CCC(=O)C=C1CC[C@@H]1[C@@H]2[C@@H](O)C[C@]2(C=O)[C@@H](C(=O)CO)CC[C@@H]12	aldosterone	5839	na	BBB-	Training
C[C@]12CC[C@@H]3[C@H]4CCC(=O)C=C4CC[C@H]3[C@@H]1CC[C@@H]2O	nandrolone	9904	na	BBB-	Training
C[C@]12CC[C@@H]3c4ccc(O)cc4CC[C@H]3[C@@H]1CCC2=O	estrone	5870	na	BBB-	Training
C[C@]12CC[C@H]3[C@@H](CCC4=CC(=O)C=C[C@@]43C)[C@@H]1CCC(=O)O2	testolactone	13769	na	BBB-	Training
C[C@]12COC(=O)C[C@@H]1CC[C@@H]1[C@@H]2CC[C@@]2(C)[C@H]1CC[C@]2(C)O	oxandrolone	5878	na	BBB-	Training
C[C@]12C[C@H](O)[C@@]3(F)[C@@H](CCC4=CC(=O)C=C[C@@]43C)[C@@H]1C[C@H]1Cc3ccccc3C[C@]12C(=O)CO	naflocort hydrate	6917657	na	BBB+	Training
C[C@]12C[C@H](O)[C@@]3(F)[C@@H](C[C@H](F)C4=CC(=O)C=C[C@@]43C)[C@@H]1C[C@@H](O)[C@]2(O)C(=O)CO	fluocinolone	91488	na	BBB+	Training
C[C@]12C[C@H](O)[C@H]3[C@@H](C=C(Cl)C4=CC(=O)C=C[C@@]43C)[C@@H]1CC[C@]2(O)C(=O)CO	cloprednol	5284535	na	BBB+	Training
C[C@]12C[C@H](O)[C@H]3[C@@H](CCC4=CC(=O)C=C[C@@]43C)[C@@H]1CC[C@]2(O)C(=O)COC(=O)CCC(=O)O	prednisolone hemisuccinate	656804	na	BBB+	Training
C[C@]12C[C@H](O)[C@H]3[C@@H](CCC4=CC(=O)CC[C@@]43C)[C@@H]1CC[C@]2(O)C(=O)COC(=O)CCC(=O)O	hydrocortisone-hemisuccinate	16623	na	BBB+	Training
C[C@]12C[C@H](O)[C@H]3[C@@H](CCC4=CC(=O)CC[C@@]43C)[C@@H]1CC[C@]2(O)C(=O)CS	tixocortol	162955	na	BBB+	Training
C[C@]12C[C@H](O)[C@H]3[C@@H](C[C@H](F)C4=CC(=O)C=C[C@@]43C)[C@@H]1CC[C@]2(O)C(=O)CO	fluprednisolone	5876	na	BBB+	Training
C[C@]12Cc3cn[nH]c3C[C@@H]1CC[C@@H]1[C@@H]2CC[C@@]2(C)[C@H]1CC[C@]2(C)O	stanozolol	25249	na	BBB-	Training
C[N+](C)(C)CCO	choline	305	na	BBB+	Training
C[N+](C)([O-])CC/C=C1/c2ccccc2C=Cc2c(Cl)cccc21	schembl2734225	6436093	na	BBB+	Training
C[N+](C)([O-])CCC=C1c2ccccc2CCc2ccccc21	amitriptylinoxide	20313	na	BBB+	Training
C[N+](C)([O-])CCCN1c2ccccc2CCc2ccccc21	imipraminoxide	65589	na	BBB+	Training
C[N+]1(C)CCC(OC(=O)C(O)(c2ccccc2)C2CCCC2)C1	glycopyrrolate	3494	na	BBB-	Training
C[N+]1(C)CCCC(OC(=O)C(O)(c2ccccc2)c2ccccc2)C1	mepenzolatebromide	4057	na	BBB-	Training
C[N+]1([O-])C2CCC1CC(OC(=O)C(CO)c1ccccc1)C2	atropine oxide	20710	na	BBB+	Training
C[N+]12CCC(CC1)C(OC(=O)C(O)(c1ccccc1)c1ccccc1)C2	clidinium	2784	na	BBB-	Training
C[S+](CC[C@H](N)C(=O)O)C[C@H]1O[C@@H](n2cnc3c(N)ncnc32)[C@H](O)[C@@H]1O	s-adenosyl-l-methionine	34756	na	BBB+	Training
Cc1[nH]ccc2c1[nH]c1cc(=O)ccc12	harmalol	68094	na	BBB+	Training
Cc1[nH]nc2c1N(c1ccccc1)C(=O)CC(=O)N2C	razobazam	71228	na	BBB+	Training
Cc1c(C)c2c(c(C)c1O)CC[C@@](C)(CCC[C@H](C)CCC[C@H](C)CCCC(C)C)O2	vitamine(alpha-tocopherol)	14985	na	BBB+	Training
Cc1c(C)c2ccc(OCc3nnc(C(C)C)s3)cc2oc1=O	atibeprone	179342	na	BBB+	Training
Cc1c(F)c(N2CCNC(C)C2)cc2c1c(=O)c(C(=O)O)cn2C1CC1	grepafloxacin	72474	na	BBB-	Training
Cc1c(O)c(=O)ccn1CCCO	pyridostigminebromide	93513	na	BBB-	Training
Cc1c2c(cn1C)NC(=O)CN=C2c1ccccc1	premazepam	72104	na	BBB+	Training
Cc1c2oc3c(C)ccc(C(=O)NC4C(=O)NC(C(C)C)C(=O)N5CCCC5C(=O)N(C)CC(=O)N(C)C(C(C)C)C(=O)OC4C)c3nc-2c(C(=O)NC2C(=O)NC(C(C)C)C(=O)N3CCCC3C(=O)N(C)CC(=O)N(C)C(C(C)C)C(=O)OC2C)c(N)c1=O	dactinomycin	2019	na	BBB-	Training
Cc1cc(-c2ccc(O)cc2)nnc1NCCN1CCOCC1	moxiraprine	71258	na	BBB+	Training
Cc1cc(=O)c(C(=O)N[C@@H](C(=O)NC2C(=O)N3C(C(=O)O)=C(CSc4nnnn4C)CS[C@H]23)c2ccc(O)cc2)c[nH]1	cefpiramide	107654	na	BBB-	Training
Cc1cc(=O)oc2cc(O)ccc12	hymecromone	5280567	na	BBB-	Training
Cc1cc(Br)cc(C(N)=O)c1O	brosotamide	38706	na	BBB+	Training
Cc1cc(C(=O)NNCc2ccccc2)no1	isocarboxazid	3759	na	BBB+	Training
Cc1cc(C(C)(C)SC(C)(C)CNc2[nH]ccc2[N+](=O)[O-])nc(C)c1C	omeprazole	na	na	BBB+	Test
Cc1cc(C)c(=O)[nH]n1	cetohexazine	193965	na	BBB+	Training
Cc1cc(C)cc(OCC2CNC(=O)O2)c1	metaxalone	15459	na	BBB+	Training
Cc1cc(CCN2CCN(c3cccc(Cl)c3)CC2)n[nH]1	mepiprazole	71897	na	BBB+	Training
Cc1cc(N(C)C)ccc1C[C@H](C)N	amiflamine	71221	na	BBB+	Training
Cc1cc(NC(=O)C2=C(O)c3ccccc3S(=O)(=O)N2C)no1	brl52580	54677972	na	BBB-	Training
Cc1cc(NC(=O)c2c(C)cccc2C)no1	soretolide	198730	na	BBB+	Training
Cc1cc2c(s1)Nc1ccc(F)cc1N=C2N1CCN(C)CC1	flumezapine	135413528	na	BBB+	Training
Cc1ccc(C(C)C)c(OCC2=NCCN2)c1	tymazoline	34154	na	BBB-	Training
Cc1ccc(C2(O)CCN(CCCC(=O)c3ccc(F)cc3)CC2)cc1	moperone	4249	na	BBB+	Training
Cc1ccc(CC2=CN=C(NCCSCc3ccc(CN(C)C)o3)NC2)cn1	trimetrexate	na	na	BBB-	Test
Cc1ccc(Cc2ccccc2)c(N2CCNCC2)c1	delfaprazine	205972	na	BBB+	Training
Cc1ccc(S(=O)(=O)CCN2C(=O)CN=C(c3ccccc3Cl)c3cc(Cl)ccc32)cc1	tolufazepam	65647	na	BBB+	Training
Cc1ccc(S(=O)(=O)NC(=O)NN2CCCCCC2)cc1	tolazamide	5503	na	BBB-	Training
Cc1ccc2c(c1)C(N1CCN(C)CC1)=Nc1ccccc1S2	metiapine	22047	na	BBB+	Training
Cc1ccc2c(c1)C1CN(C)CCC1N2	dicarbine	65684	na	BBB+	Training
Cc1ccc2c(c1)[C@]13CCCC[C@@H]1[C@H](C2)N(C)CC3	dimemorfan	3037918	na	BBB+	Training
Cc1ccc2c(c1)c1c3n2CCNC3CCC1	pirlindole	68802	na	BBB+	Training
Cc1cccc(/C=N\N2CCN(C(c3ccccc3)c3ccccc3)CC2)n1	ropizine	9568666	na	BBB+	Training
Cc1cccc(C)c1NC(=O)CN1CCCC1=O	nefiracetam	71157	na	BBB+	Training
Cc1cccc(C)c1NC(=O)c1ccc(N)cc1	ameltolide	13086	na	BBB+	Training
Cc1cccc(C)c1NC1=NCCCS1	xylazine	5707	na	BBB+	Training
Cc1cccc(Cc2cnc[nH]2)c1C	detomidine	56032	na	BBB+	Training
Cc1cccc(Cl)c1NC(=O)/C=C1\SCC(=O)N1C	ralitoline	6436118	na	BBB+	Training
Cc1cccc(N2CC(CO)OC2=O)c1	toloxatone	34521	na	BBB+	Training
Cc1cccc(N2CCN(CCc3cc(C)[nH]n3)CC2)c1	tolpiprazole	3084338	na	BBB+	Training
Cc1cccc(O[C@H]2CCNC[C@H]2O)c1C	ifoxetine	71971	na	BBB+	Training
Cc1ccccc1-n1c(/C=C/c2ccccn2)nc2ccccc2c1=O	piriqualone	6015423	na	BBB+	Training
Cc1ccccc1-n1c(C)nc2ccccc2c1=O	morphine	6292	na	BBB+	Training
Cc1ccccc1N1CCN(CCCOc2ccccn2)CC1	toprilidine	68710	na	BBB+	Training
Cc1ccccc1OCC(COC(O)C(Cl)(Cl)Cl)OC(O)C(Cl)(Cl)Cl	toloxychlorinol	71215	na	BBB+	Training
Cc1ccsc1C(=CCCN1CCC[C@@H](C(=O)O)C1)c1sccc1C	tigabine	60648	na	BBB+	Training
Cc1cnn(-c2c(Cl)cccc2Cl)c1C(=O)N[C@@H]1C(=O)N2[C@@H](C(=O)O)C(C)(C)S[C@H]12	prazocillin	65622	na	BBB-	Training
Cc1csc2ccc3[nH]c4c(c3c12)CN(C)CC4	tienocarbine	71140	na	BBB+	Training
Cc1nc2c(C)cccn2c(=O)c1CCN1CCC(c2noc3cc(F)ccc23)CC1	ocaperidone	71351	na	BBB+	Training
Cc1nc2ccccc2c(=O)n1-c1ccccc1Cl	mecloqualone	9567	na	BBB+	Training
Cc1nc2n(c(=O)c1CCN1CCC(C(=O)c3ccc(F)cc3)CC1)CCS2	setoperone	68604	na	BBB+	Training
Cc1nc2n(n1)C(N1CCN(C)CC1)=Nc1ccccc1C2	batelapine	60717	na	BBB+	Training
Cc1ncc(CSSCc2cnc(C)c(O)c2CO)c(CO)c1O	pyritinol	14190	na	BBB+	Training
Cc1ncc([N+](=O)[O-])n1CC(O)CCl	ornidazole	28061	na	BBB+	Training
Cc1nccc2c1[nH]c1ccccc12	harman	5281404	na	BBB+	Training
Cc1nccn1C(C)c1ccccc1	efetozole	208911	na	BBB+	Training
Cc1nccnc1N1CCCCC1	modaline	17860	na	BBB+	Training
Cc1ncsc1CCCl	clomethiazole	10783	na	BBB+	Training
Cc1nn(C)c2c1C(c1cccc(Cl)c1)=NCCN2	zometapine	135410917	na	BBB+	Training
Cc1nn(C)c2c1C(c1ccccc1F)=NCC(=O)N2C	zolazepam	35775	na	BBB+	Training
Cc1nn(C)c2c1N(c1ccccc1)C(=O)CC(=O)N2C	zomebazam	132677	na	BBB+	Training
Cc1nnc(SCC2=C(C(=O)O)N3C(=O)[C@@H](NC(=O)C(N)c4ccc(O)cc4)[C@H]3SC2)s1	cefaparole	3033031	na	BBB-	Training
Cc1nnc(SCC2=C(C(=O)O)N3C(=O)[C@@H](NC(=O)Cn4cc(Cl)c(=O)c(Cl)c4)[C@H]3SC2)s1	cefazedone	71736	na	BBB-	Training
Cc1nnc(SCC2=C(C(=O)O)N3C(=O)[C@@H](NC(=O)Cn4cnnn4)[C@H]3SC2)s1	cefazolin	33255	na	BBB-	Training
Cc1nnc(SCC2=C(C(=O)O)N3C(=O)[C@@H](NC(=O)[C@H](O)c4ccccc4)[C@H]3SC2)s1	cefcanel	68666	na	BBB-	Training
Cc1nnc(SCC2=C(C(=O)OCc3oc(=O)oc3C)N3C(=O)C(NC(=O)C(OC(=O)C(C)N)c4ccccc4)C3SC2)s1	cefcanel-daloxate	65848	na	BBB-	Training
Cc1nnc2n1-c1sc(Br)cc1C(c1ccccc1Cl)=NC2	brotizolam	2451	na	BBB+	Training
Cc1oc(=O)oc1COC(=O)[C@@H]1N2C(=O)[C@@H](NC(=O)[C@H](N)c3ccccc3)[C@H]2SC1(C)C	lenampicillin	65646	na	BBB-	Training
[truncated: 1,885 more rows]
